# Supplementary material for: Development of a risk prediction model (Hangang) and comparison with clinical severity scores in burn patients
Source: PLoS One. 2019 Feb 6;14(2):e0211075. doi: 10.1371/journal.pone.0211075 (PMC6364897; doi:10.1371/journal.pone.0211075)
Supplement: S1 Dataset — (CSV) [file pone.0211075.s001.csv]

death	sex	type	tbsa	inh	Na	K	urine	BUN	Cr	pHlow	Bicar	wbclow	Hcthigh	PLT	TB	PT	lactate	CK	LD	Smyo	Umyo
0	1	FB	15	1	141	4.4	440	5.1	0.5	7.335	20.5	21.74	34.7	329	1	11	2.5	64	580	9	0
0	0	FB	36	0	145	5.4	790	20.4	1.2	7.335	19.5	24.02	57.5	199	0.8	9.5	2.8	308	521	209	0
0	0	FB	32	1	143	4.6	730	12.5	1.2	7.312	23.7	13.2	51.4	203	1	10.9	4.8	87	521	63	0
0	1	FB	75	1	133	4.2	630	10.6	0.7	7.34	22.2	11.04	47	106	0.8	12.7	2.1	428	450	120	1
0	0	FB	26	0	140	3.9	685	16.6	1	7.41	23.7	15.26	47.8	179	0.7	9.4	4.6	219	798	35	0
0	0	FB	62	1	149	4.8	775	17.9	1.1	7.351	20.3	25.33	68.2	305	0.8	10.6	1.8	583	1031	693	0
0	0	FB	24	0	143	5.8	1270	23.8	1.9	7.349	19.7	22.71	60.8	267	0.5	10.3	2.1	164	647	92	0
0	1	FB	30	1	142	4.7	1205	12.2	0.7	7.263	14.6	11.37	44	401	1.7	11	6.4	16876	1392	1000	1
0	0	SB	21	0	143	3.9	715	14.7	1.1	7.392	18.9	9.91	54.4	260	0.6	10.1	7.5	305	509	221	0
0	1	FB	45	1	138	4.7	200	19	0.8	7.224	16.6	18.12	60	67	2	11.7	5.4	136	1026	116	0
0	0	FB	9	1	141	4.7	1000	23.5	1	7.362	21	13.68	51	193	0.9	10.1	0.7	202	545	36	0
0	0	FB	8	1	140	4.4	840	18.7	1	7.424	26	11.11	46.5	308	1.6	9.2	1.3	530	502	261	0
0	1	FB	9	1	148	4	3655	18.8	0.8	7.321	19.2	7.14	42.3	270	0.2	9.8	5.8	287	381	239	0
0	1	FB	13	1	138	3.9	575	10.4	0.7	7.409	21.5	14.82	44.3	253	0.6	9.8	1	1053	657	444	0
0	0	FB	46	0	145	5.3	1630	12.2	1	7.34	15.4	23.39	58.6	150	2.6	9.6	5.4	13397	1569	1000	1
0	0	FB	30	1	145	4.5	1066	17	1.3	7.371	21.6	15.35	59.2	217	0.6	10.8	2.4	1279	754	273	0
0	0	FB	5	0	142	4.2	2350	15	0.7	7.4	21.5	8.62	44.5	68	0.4	11	2.1	186	369	45	0
0	0	FB	13	1	146	4.2	895	11.9	0.8	7.213	17.7	21.57	47.4	313	0.7	10.5	5.8	207	539	194	0
0	0	EB	8	0	138	4.2	1050	16.8	0.8	7.412	22.6	15.71	41.9	253	0.6	10.7	1.2	569	859	357	0
0	0	FB	42	0	146	4	1220	15.5	1.4	7.399	25.6	25.03	44.7	318	2	10.2	3.2	5695	1516	1000	1
0	0	ChB	15	0	140	4	730	13.7	0.9	7.401	22.6	16.37	46.9	226	0.6	10.6	1.9	773	439	23	0
0	0	FB	44	1	146	4.9	1480	12.1	0.3	7.284	16.5	3.31	58.1	159	0.4	10.2	4.1	480	714	800	0
0	0	CoB	9	1	144	3.6	1020	17.9	0.8	7.371	23.2	8.83	47.3	195	0.5	10.7	1.4	187	368	77	0
0	0	SB	56	0	139	5.1	660	16	1.4	7.364	21.5	3.82	62.3	199	1.1	10.4	4.3	539	666	200	0
0	0	SB	66	1	144	6	1510	14.4	1.1	7.315	18.1	31.34	64.1	169	1.9	11	5	515	919	204	1
0	1	FB	35	1	144	4.3	570	10.4	0.8	7.37	18.8	8.3	49.9	172	1.1	10.3	5.3	191	644	30	0
0	0	FB	28	0	140	5	900	30.7	1.2	7.352	23.5	16.87	49.4	190	1.5	11.9	1.9	222	599	172	0
0	0	EB	19	0	129	4.9	1785	27.8	1.2	7.449	26	13.17	25	198	0.4	10.1	1.7	39030	1767	1000	1
1	1	FB	44	1	147	3.8	350	13.2	1	7.316	21.8	20.22	52.4	159	1.3	12.4	5.4	580	624	369	0
0	0	FB	15	1	147	3.3	930	11.5	0.8	7.353	25.6	6.12	46.9	182	1.3	10.4	3.7	272	649	77	0
0	0	FB	42	1	141	4.7	1150	10.5	1.1	7.277	17	24.72	63.1	132	0.7	13.8	2.2	293	635	93	1
0	0	FB	20	0	138	4.5	1020	13.6	1.1	7.373	17.6	20.17	46.9	422	0.4	10.3	2.9	568	402	366	0
0	1	FB	21	1	144	3.8	953	14.4	1	7.433	23	10.9	40.7	427	1	11.5	2.2	595	744	322	0
1	0	FB	63	1	141	5	600	10.8	1	7.255	14.1	22.93	61.2	255	0.8	11	7.4	1666	1024	1000	0
0	0	FB	19	0	138	4.4	1150	12.3	0.7	7.423	25	7.41	50	116	0.8	12.6	1.3	51	264	35	0
0	0	FB	43	1	145	5	1670	14	1.3	7.296	15.9	23.51	54.4	254	0.9	10.5	10.2	323	792	570	0
0	0	FB	15	0	145	3.9	300	12.5	1	7.404	25.3	13.62	43.8	248	0.6	11.4	3.3	210	309	92	0
0	0	FB	22	1	139	4.8	2160	37.9	3.7	7.322	17.2	21.46	56.8	183	0.5	11.3	5.2	1208	830	1000	0
1	0	FB	90	1	148	4.2	1297	15.2	1	7.347	17.5	32.09	60.4	216	0.7	10.8	6	132	617	31	0
0	0	FB	10	1	140	3.7	650	17	0.8	7.401	24	13	45.4	292	1.1	10.2	2.4	100	353	21	0
0	0	FB	31	1	137	4.8	2250	14.7	1.2	7.403	20.2	27.17	57.6	215	1.6	13.5	1.8	834	993	116	0
0	0	FB	15	1	138	5.3	910	13.3	1	7.445	21.7	22.79	50.5	280	1.8	10.2	2	1396	679	181	0
0	0	FB	29	1	145	4	290	24.3	1	7.401	24.3	10.29	45	212	0.3	14.8	0.7	447	496	61	0
0	0	EB	3	0	142	4	500	13.6	1.1	7.421	22.9	9.89	41	368	0.9	10.1	0.7	232	277	135	0
0	0	FB	35	1	150	5.4	1355	12.1	1.3	7.128	14.1	17.76	56.5	144	0.7	13.4	7.4	2206	1162	74	0
1	0	FB	95	1	147	4.5	1890	17.5	1.6	7.213	17.7	27.5	46.8	421	1.9	32.1	7.5	8344	1894	1000	1
0	0	FB	33	0	141	4.8	1580	18.3	1.1	7.4	16.9	12.31	58.5	228	0.6	11	1.7	637	652	356	0
1	0	FB	61	1	149	3.8	720	10.2	1.3	7.344	18.7	10.48	49.7	96	0.9	12.3	10.2	3037	780	1000	0
0	1	SB	22	0	133	5.4	1380	24.3	1.2	7.435	21.6	15.67	47	281	0.6	10.6	3.7	117	605	78	0
0	0	FB	9	0	138	4.1	1205	8.9	1.2	7.431	23.7	12	47.6	277	1.1	12.2	0.9	124	314	24	0
0	1	SB	17	0	136	4.3	1775	21	0.8	7.403	22.1	10.56	38.1	351	0.8	10.6	2	115	392	95	0
0	0	FB	18	1	148	4.2	1035	10.3	1.1	7.408	22.5	9.22	57.5	212	0.7	11.2	2.5	93	369	30	0
0	1	FB	24	1	146	4.3	1230	16.9	1.3	7.406	23.8	17.67	40.3	370	1.2	10.7	2.8	429	680	539	0
0	1	FB	32	0	142	4.2	450	11	1.1	7.342	22.7	12.9	40.5	401	0.4	11.2	3	95	676	13	0
0	0	FB	15	1	138	4.6	180	20.3	1.3	7.464	21.2	24.1	55.1	170	1.2	10.6	3.4	355	619	312	0
0	1	FB	5	0	128	4.3	1205	17.9	1.5	7.487	22.1	8.21	30.2	284	0.5	10.3	0.6	59	652	48	0
0	0	EB	5	0	141	3.9	1140	15.4	1	7.398	21.9	13.21	40.3	262	0.8	10.7	1.2	31120	1150	1000	1
1	0	CoB	51	1	140	5.2	390	23.3	2.2	7.423	26.1	10.45	49.5	604	1.4	11	1.1	5820	1259	919	0
0	1	SB	30	0	144	4.1	1850	10.8	0.8	7.426	21.2	10.48	34.6	376	0.5	10.3	3.4	105	414	13	0
1	0	FB	36	1	132	4.6	305	19.1	0.8	7.451	24.2	14.82	45.5	277	1.2	9.6	2.2	830	898	676	0
0	0	FB	36	1	142	3.9	2555	12	1.1	7.419	23	5.84	46.7	167	0.8	10	1.1	2139	545	620	0
0	1	FB	23	0	143	3.3	320	6.2	1	7.425	20.4	12.88	38.4	306	0.8	10.5	4.7	82	680	41	0
0	0	EB	56	0	142	3.2	830	12.7	1.2	7.343	18.6	28.16	55.4	225	1.8	10.8	5.3	453	1183	1000	0
0	0	FB	60	1	139	5.5	800	15.6	1.3	7.351	21.2	22.3	61.6	439	0.8	11.5	4.8	393	635	157	0
0	1	FB	14	0	143	3.3	2300	8.1	0.7	7.427	24.1	6.56	36	231	0.4	11.3	1.6	181	330	44	0
0	0	FB	61	1	142	4.7	430	23.1	1.1	7.379	20.4	15.98	55	187	1.1	9.9	2.9	113	720	52	0
0	0	FB	27	1	144	4	455	19.1	1.3	7.455	23.1	13.27	48.5	244	1.3	9.8	4.8	384	583	65	0
1	0	FB	67	1	143	6	140	25.8	1.8	7.234	16.2	26.73	61.2	170	1.2	10.2	7.7	162	1345	113	1
0	0	EB	16	0	144	4.4	1260	16.9	1	7.368	22.8	13.46	43.8	230	0.6	10.1	1.5	2494	570	1000	1
0	0	FB	41	1	146	6.2	1400	36.3	1.5	7.351	19.8	10.46	58.6	307	0.9	10.8	2.7	126	513	31	0
0	0	FB	37	1	130	4.5	390	28.5	1.3	7.416	18.1	16.08	54.7	197	1.5	11.3	6.6	292	580	302	0
0	0	FB	22	0	142	3.3	5210	9.2	0.8	7.492	24.4	17.98	43.1	228	1	9.9	1.6	56	506	80	0
0	0	FB	24	0	138	4.3	1870	8	1	7.394	25.1	9.39	46.9	190	1.4	11.1	0.7	1093	393	115	0
0	0	FB	49	1	150	4.9	1200	11.9	1.1	7.345	19.2	21.8	56.8	241	1	10.8	3.7	350	998	145	0
0	0	FB	23	0	146	4.4	1120	10.9	0.9	7.41	25.7	10.99	50.7	229	0.9	9.2	2.1	168	291	31	0
0	0	ChB	27	0	144	4.4	1820	14.6	1.1	7.341	20.4	13.38	45.2	251	0.3	10	1.9	156	480	195	0
0	0	ChB	22	0	148	4.4	200	13.2	1	7.356	20.4	16.88	47.4	256	0.3	10.2	1.1	153	527	159	0
1	0	SB	95	1	143	4.8	150	16.1	1	7.206	17.5	36.06	59	224	1.7	11.6	4.5	475	1201	96	0
0	0	FB	28	0	137	4.6	240	17.5	0.9	7.545	24.2	14.02	52.6	303	0.7	10.2	0.9	324	588	1000	0
0	1	FB	20	1	142	3.9	1205	9.8	0.7	7.399	20.7	13.89	45.6	306	1	10.9	1.2	98	582	45	0
1	0	FB	92	1	141	5.3	290	41.7	4.2	7.354	24.3	18.83	53.4	74	1.3	12.7	2.4	2562	1261	1000	1
0	0	FB	23	1	139	3.9	2390	10.3	0.7	7.384	23.4	15.81	46.8	232	0.9	10.5	1.2	281	610	92	0
0	0	EB	5	0	139	4.2	175	13.1	0.9	7.438	18.8	18.35	43	286	1.1	10.2	0.8	36059	1938	1000	1
0	0	SB	58	1	137	5.1	180	14.8	1.2	7.395	23.4	6.58	61.1	81	1	11.4	4.1	356	888	191	0
0	0	FB	31	0	139	4.8	1580	13	1.1	7.412	22	11.07	54.1	205	1.4	11.3	1.4	398	502	260	0
0	0	FB	19	0	144	4	1200	15.8	1.2	7.397	24.1	13.02	45.1	215	0.5	9.7	1.8	641	523	300	0
1	0	FB	99	1	149	6	165	31.3	2.3	7.196	14.3	16.88	68.8	92	3.1	20.8	8.6	4844	3420	1000	1
1	0	FB	98	1	143	6.2	1337	30.6	3.4	7.251	15	16.42	63.7	91	1.7	17.3	8	3220	1837	1000	1
0	0	FB	44	1	143	5.5	1035	15.4	1	7.348	21.6	12.09	54.9	156	2.6	10.5	2.4	221	1004	217	0
1	0	FB	90	1	142	5.3	475	13.7	1.3	7.381	22.1	53.39	55.8	443	1	18.1	5.8	4870	2728	1000	1
0	0	FB	5	0	142	3.9	4870	10.3	1	7.443	23.7	11.35	43.1	208	0.9	12.1	1.8	171	309	525	0
0	0	SB	18	0	141	3.9	1710	20.9	1	7.397	23.1	17.04	37.5	195	0.7	11.5	1.4	998	458	911	0
1	1	FB	89	1	139	3.6	1350	18.4	0.6	7.435	21.4	23.8	32	182	3.8	21.1	3.7	869	771	1000	0
1	0	SB	73	0	140	6.3	387	20.2	2.2	7.264	15.5	15.54	67.9	120	1.1	14.1	7.2	337	1309	257	0
1	1	FB	52	1	142	4.4	475	13.1	0.8	7.428	22.1	3.54	38.5	315	0.5	9.3	5	145	794	42	0
0	1	FB	34	0	137	4	850	21.9	0.8	7.425	25.6	13.1	53.4	180	1	11.2	1.8	47	327	32	0
0	0	FB	49	0	141	5.6	510	13.7	1	7.372	21.9	22.94	60	223	1.1	10.5	1.7	209	636	110	0
0	1	FB	20	0	143	4.1	1020	9.7	0.7	7.421	22	9.42	37.8	262	0.3	10.4	1.4	418	494	485	0
0	1	FB	27	0	139	4.4	970	9.8	0.9	7.395	20.8	16.86	44.5	223	0.6	11.2	1.2	241	474	141	0
0	0	FB	25	1	140	4.5	735	13.6	0.7	7.415	24.1	17.94	47.8	338	0.5	10	1.2	178	682	70	0
0	0	FB	24	1	143	5.1	1370	10.6	1.2	7.368	19.1	9.27	54.7	262	0.3	11.3	5.6	94	383	62	0
0	0	FB	32	1	140	6.6	920	20.5	1.1	7.33	18.5	21.08	56.1	165	0.6	9.7	1.7	113	684	40	0
0	0	SB	22	0	144	4.4	300	16.2	1.1	7.286	18.6	8.77	56.7	162	0.7	9.9	2.8	256	778	65	0
0	0	ChB	5	1	138	3.9	1330	10.1	1.1	7.455	21.9	14.86	48.5	184	0.7	10.1	2.3	128	366	135	0
0	0	FB	54	1	140	3.7	1115	9.8	1	7.415	22.1	14.6	53.7	136	1.5	12.4	4.4	128	600	46	0
0	0	FB	76	1	141	4.4	840	12.8	1	7.411	24	4.26	54.3	110	1.4	16.8	3	164	383	68	0
0	0	FB	37	1	139	4.4	920	10.6	1	7.415	25.1	5.92	57.1	180	1.3	14	1.4	150	352	45	0
0	0	FB	68	1	148	3.8	2530	10.5	1	7.196	11.1	21.14	47.4	327	0.5	11.5	11.1	134	851	11	0
1	1	FB	80	1	144	4.4	3250	14.5	1	7.322	17.5	23.09	53.2	222	2.3	11.7	4.5	2313	1609	107	1
1	0	FB	74	1	147	5.3	2050	14.7	1.2	7.293	17.9	18.27	60.9	68	1.7	11.8	5	217	945	468	0
1	1	FB	62	1	141	4.4	1795	11.6	0.8	7.387	21.1	10.75	56	123	0.5	12	5.3	302	618	471	0
0	1	FB	55	0	144	4.3	2900	21.8	1.1	7.377	18.7	20.78	55.8	120	2.6	13.1	5.4	1000	1248	428	1
0	0	FB	9	0	141	4	600	11.2	1	7.404	20.9	18.18	45.3	278	0.7	10.6	0.6	291	468	78	0
0	0	FB	22	0	142	4	1150	9.3	1	7.4	23.3	12.25	46.1	254	0.5	9.7	2.7	136	481	63	0
0	1	SB	27	0	140	3.7	1400	19.1	0.7	7.431	25.2	7.8	41.2	192	0.6	9.9	2.1	93	442	16	0
0	0	FB	17	0	141	4.8	800	20.9	0.9	7.376	19.7	15.72	54.2	277	1	10.2	3.3	133	580	34	0
0	0	EB	18	0	141	4	1580	19.5	1	7.43	20.3	19.43	44	334	0.9	10	3.8	3044	453	1000	1
0	1	FB	86	1	143	4.1	2060	16	0.9	7.382	19.1	12.82	45.1	238	0.5	10.3	8.6	115	506	177	0
0	0	FB	35	0	140	5	330	19.2	1.1	7.572	20	14.69	62.5	314	1.9	9.6	4	274	928	99	0
1	0	FB	86	1	145	4.1	1140	9.4	1.6	7.373	18.9	11.58	68.6	276	0.6	9.5	7.8	219	1156	317	1
0	0	FB	57	1	142	3.8	600	14.7	1.3	7.285	12.9	16.22	49.4	386	0.4	10.1	14.7	131	635	116	0
0	0	SB	25	0	136	3.9	775	19.6	1	7.411	26.2	15.44	46.1	256	0.8	10	2.2	85	440	33	0
0	0	FB	31	1	142	4.3	200	10	0.7	7.421	22.2	13.09	50.5	232	0.7	10.1	2.3	387	909	52	0
0	0	EB	26	0	135	3.9	1770	12.5	0.9	7.419	22.1	19.46	44.2	212	0.5	10.3	2.3	98	666	31	0
0	0	SB	51	0	138	4.4	430	18.7	1.1	7.583	14.8	17.56	49.5	421	0.8	8.8	4.4	290	919	203	0
1	0	FB	98	1	145	4.5	874	21.7	1.7	7.243	14.7	43.96	60.7	228	2.3	12.3	5.1	325	1963	276	0
0	0	SB	24	0	141	3.6	950	18.4	1	7.439	25.2	11.66	41.2	299	0.4	10.2	2.9	300	567	119	0
0	0	FB	21	0	139	3.8	2000	19	1	7.414	24.7	11.03	42	279	0.5	10.5	0.9	193	602	46	0
1	0	FB	96	1	144	3.5	2900	29.4	2	7.377	21.3	24.43	51.7	29	3.9	37.8	2.6	7695	1671	1000	1
0	0	FB	37	1	144	4.3	980	20.4	1.1	7.421	21	10.18	48.5	308	0.4	9.7	5.3	80	425	59	0
0	0	EB	23	0	140	3.6	1560	12	0.8	7.385	22.2	5.41	47	127	1.3	11.2	1.4	22145	3005	1000	1
0	1	SB	45	1	147	4.2	950	11.7	0.8	7.266	15.4	12.26	51.2	159	0.5	12.7	2.6	344	557	228	0
0	0	SB	30	0	141	4.1	2140	10.2	0.8	7.384	24.7	18.25	52.2	270	0.8	10.4	1	114	519	16	0
0	0	EB	40	1	149	4.6	4305	15.5	1.1	7.268	18.6	6.2	39.8	73	1.3	16.1	4.3	3865	1018	1000	0
0	0	FB	23	0	142	4.2	850	14.2	0.9	7.369	21.8	12.38	45.8	237	0.4	9.5	0.3	122	376	25	0
0	0	EB	1	0	141	3.8	700	13	0.8	7.398	21.9	12.71	38.7	237	0.6	9.7	2.4	706	431	760	1
0	0	FB	30	0	132	4.5	1795	16.6	1.1	7.387	19.5	19.71	64.7	116	1.3	11.6	4.1	170	621	17	0
0	0	FB	29	1	138	4.1	1790	12.2	0.8	7.421	23.7	12.4	47.2	220	1	10.3	0.9	725	651	34	0
0	0	EB	35	0	143	4.6	1402	21	0.9	7.313	19.9	18.77	59.6	175	2.2	10.4	2.5	508	567	590	0
0	0	FB	55	1	144	4	2780	11.8	1.4	7.43	23.7	11.22	56	282	0.7	9.6	6.9	132	524	48	0
1	0	FB	91	1	144	4	1310	12.2	1.1	7.398	22.2	17.99	59.8	154	0.8	10.3	4.3	176	1112	126	1
1	0	FB	95	1	145	4	1035	14	1.3	7.455	22.5	15.01	57.6	220	1	9.7	6.8	242	580	304	0
1	0	FB	93	1	142	4.8	1080	11.9	1.3	7.454	22	12.71	57.8	181	1.5	9.9	3.5	289	813	698	1
1	0	FB	95	1	146	4.3	690	17.4	1.4	7.431	22.3	11.89	56.6	188	1	9.7	6.1	194	904	155	1
1	0	FB	95	1	140	5.3	1415	13.4	1.3	7.429	22	38.04	61.5	215	0.9	12.7	7.5	792	817	396	0
0	1	FB	37	1	143	3.8	1317	9.4	0.9	7.416	21.5	8.91	43.2	206	0.8	10.1	5.5	56	440	11	0
0	0	FB	20	0	141	4	3800	14.1	1	7.407	24.9	8.67	42.5	186	0.3	10.2	1.1	747	431	180	0
0	0	FB	22	0	138	4.3	2035	5.8	1	7.427	24.9	15.15	48.4	118	1	11.6	5.2	1624	595	634	0
0	0	FB	20	0	138	4.7	530	10.2	0.9	7.424	20.5	12.02	55.2	193	1.2	10.8	2.4	134	574	51	0
0	0	FB	10	0	144	3.6	2650	23.4	1.2	7.4	23.3	15.18	40.3	155	0.4	12.1	0.7	184	310	44	0
0	1	FB	31	0	142	3.8	1150	16.2	0.8	7.364	23	8.51	41.9	209	0.8	11	0.9	166	387	81	0
0	0	FB	55	0	144	4.4	1190	20	1.2	7.435	22.2	32.35	56.1	337	2.4	12.4	5.8	1176	980	641	1
0	0	ChB	58	0	138	4.2	1665	11.2	1.1	7.389	22.8	20.58	45.7	260	0.8	10.4	3.1	441	636	249	0
0	0	SB	38	0	137	4.6	1255	23.4	1.2	7.401	21.5	10.47	44.5	188	0.7	11.4	3.9	1120	615	400	0
0	0	FB	19	1	142	4	1845	11.4	0.9	7.357	20.1	13.01	44.5	285	1.1	11.3	1.9	21588	1215	1000	1
0	0	FB	9	0	145	4	1850	9	1	7.39	23.1	12.81	44.4	167	0.6	10.9	2.7	206	428	441	0
0	1	FB	36	1	136	4	1580	13.1	0.7	7.439	20.6	25.48	40.9	335	0.8	12.2	1.5	94	472	27	0
0	0	SB	62	1	140	5.6	1190	17	0.9	7.251	18.1	14.64	54.3	92	0.9	15.8	3	223	605	159	0
0	0	SB	40	0	145	5.2	375	12.8	1.1	7.139	19.9	17.3	50.3	251	0.9	11.9	2.7	67	532	27	0
1	1	FB	65	1	144	4.2	180	14.6	0.9	7.355	16.5	12.08	54.8	130	0.8	11.9	3.4	265	812	328	0
0	0	FB	14	1	142	4	2890	10.7	1	7.517	21	19.66	45.8	227	0.9	9.2	3.5	130	557	90	0
0	0	FB	28	1	138	4	1100	14.1	0.9	7.402	22.2	9.93	49.8	247	1.2	9.7	1.3	314	618	102	0
0	0	EB	23	0	146	4	450	23.7	1.1	7.393	21.4	13.19	43.6	596	1.1	11.6	1.2	6072	1029	1000	0
0	0	EB	1	0	143	3.9	200	18.9	1.1	7.411	21.9	5.45	37.4	281	0.5	11.3	0.7	167	435	100	0
0	0	FB	19	0	138	4.4	1010	30.3	2.1	7.438	22.3	12.23	43.6	323	0.3	10.7	1.4	439	315	157	0
1	1	SB	36	0	141	4.1	775	18.9	0.8	7.352	19.2	15.44	48	219	0.6	11.3	4.7	159	680	150	1
0	0	EB	5	0	143	3.7	1190	15.1	1	7.404	23.3	15.38	47	231	0.8	10.4	2.8	265	333	1000	0
0	1	CoB	20	0	143	3.6	47	7	1.3	7.494	22.8	12.8	38.8	70	3.9	13.8	9.3	3316	1551	961	1
0	0	FB	14	1	144	3.5	300	19.2	1.2	7.438	19.8	13.74	47.4	201	1.8	11.8	1.7	121	570	52	0
0	1	FB	32	1	140	5.1	1145	19.6	1.2	7.289	16.5	29.52	52.2	270	0.6	10.5	2.9	178	623	51	0
1	0	FB	97	1	150	5.4	453	13.4	1.8	7.074	12.6	15.71	60.4	114	1.8	15.8	8.9	1145	1248	711	0
0	0	EB	32	0	141	4.8	3270	18.4	1.3	7.367	16.7	17.03	58.7	183	1.1	10.6	3	186	603	120	0
0	1	FB	19	0	143	4.5	2315	14.7	0.6	7.383	21.3	9.49	27.4	337	0.5	13.3	1.1	86	411	22	0
0	0	FB	30	1	141	4.7	1380	16.2	1	7.375	22.8	10.24	57	156	1	11.2	1.3	284	624	87	0
0	0	CoB	46	0	135	4.5	520	8.5	1	7.413	26.5	14.21	52.5	175	1.2	13.6	2.4	336	494	139	0
0	0	FB	16	1	140	4.2	355	11.2	1.2	7.476	24.4	15.21	44.5	237	1	11.6	1.9	137	370	42	0
0	1	FB	15	0	139	4.1	340	5.2	0.7	7.432	25.2	7.95	42.2	268	0.5	12.9	1.5	55	272	124	0
0	0	FB	14	1	146	4.2	2150	15.1	0.9	7.427	25.8	12.22	45.6	272	0.7	10.3	2.2	180	357	22	0
1	1	FB	18	0	143	3.5	900	13.3	0.5	7.45	25.2	19.06	41.9	276	0.9	10.5	2.1	85	576	29	0
0	0	FB	39	0	146	4.4	845	19.6	1.3	7.367	22.6	11.92	50.7	187	1	10.4	3	159	887	158	1
0	0	EB	9	0	143	3.6	3430	13.7	1	7.43	26.5	15.67	45.9	235	0.6	11.7	1.9	13945	893	1000	1
0	0	SB	17	0	135	4.1	1200	9.8	0.8	7.388	22.7	14.77	46.5	256	0.5	11.4	2.6	737	440	141	0
0	0	EB	30	0	139	3.6	410	16.6	0.8	7.354	23.8	19.27	49.7	386	1.5	9.6	1.5	6829	2580	1000	1
0	1	FB	21	1	147	3.2	310	18.3	0.9	7.391	20.4	16.01	42.7	317	1.3	11.5	6.3	61	444	85	0
0	0	FB	31	1	141	4.3	2630	12.3	0.9	7.409	21.9	15.37	54.4	193	0.8	11.5	1.4	160	455	24	0
1	0	FB	73	1	142	4.2	2285	34.2	1.5	7.341	20.1	8.26	55.4	72	1.2	15.7	4.5	141	666	93	0
0	0	FB	22	0	138	4.1	1050	11.1	1.1	7.362	23	12.46	41.7	235	0.7	11.2	0.9	743	331	81	1
0	0	FB	32	0	139	5.2	1420	11.9	1	7.358	22.3	18.9	58.6	243	1.5	10.8	3.4	246	707	125	0
0	0	FB	51	0	143	4.5	3210	18.3	0.8	7.353	18.1	22.9	57.6	244	1.1	11.6	3.4	240	731	133	0
0	1	FB	16	0	138	3.6	950	6.5	0.7	7.446	21	14.32	40.4	325	0.6	10.3	2.1	114	535	118	0
0	1	FB	3	1	147	4	1500	21.9	0.5	7.365	20.9	9.64	41.6	234	0.2	10.7	2.6	104	1194	1000	0
0	0	FB	17	1	145	4.5	2310	7.4	0.8	7.315	18.8	19.52	51.4	264	0.9	10.9	3.7	172	669	36	0
0	0	FB	41	1	141	6.1	1055	16.6	1	7.312	21	10.79	61.8	163	2	10.7	1.9	403	716	173	0
0	0	FB	14	1	144	4.4	1300	8.9	0.5	7.377	24.6	2.26	40	285	0.3	10	0.7	422	456	170	1
0	0	FB	33	1	143	4.4	1650	12	0.6	7.365	21.9	4.85	55	131	0.8	10.8	2.6	997	738	286	0
1	0	FB	75	1	139	4.1	335	20.7	1.1	7.39	24.8	33.49	52.1	269	1.5	11.4	4.4	684	1029	644	0
0	0	EB	3	0	140	3.2	1820	16.5	1.1	7.418	24	23	46.5	258	2.1	10.3	2.2	31897	1789	1000	1
0	0	EB	1	0	143	3.6	2420	10.7	0.6	7.399	24.5	13.07	39.6	296	0.7	10.8	0.8	2422	417	990	1
1	0	FB	50	0	142	4.8	1210	26.4	0.8	7.344	22.6	23.59	60.9	219	1.3	11.3	2.3	204	656	209	0
1	1	SB	13	0	136	4.3	620	24.8	1.1	7.456	17.6	29.05	47.8	312	1.3	11.7	5.4	1310	669	878	0
0	0	FB	50	1	145	4	3250	19.3	0.6	7.395	25.2	16.54	45.7	248	0.5	11.4	1.1	231	625	76	0
0	0	FB	59	1	140	4.1	1140	18.9	1	7.386	21	29.9	55.9	357	0.7	10.4	4.4	283	829	103	0
0	0	FB	20	1	139	4.6	150	14.2	0.8	7.38	23.9	29.2	56.1	274	0.8	10.5	1.8	315	660	58	0
0	0	FB	42	1	145	4.2	3290	11.4	0.7	7.354	22.2	9.32	46.9	121	0.4	11.7	2.6	326	611	103	0
1	0	ChB	5	1	145	5.5	800	20.2	1.3	7.355	14.3	12.44	56.4	188	1	12.4	9.8	2597	885	468	0
0	0	FB	21	0	143	4	700	16.8	0.9	7.456	22.3	10.98	47.7	265	0.4	10.4	2.4	131	554	42	0
1	0	FB	83	1	134	5	485	32.6	1.2	7.424	21.1	40.4	51.9	400	6	19	6.2	17934	1197	1000	1
0	0	FB	14	1	145	3.7	1000	13.5	0.6	7.384	23.7	21.69	50.3	286	0.6	11.7	1.1	529	602	213	0
0	0	FB	60	1	138	4.5	450	13.9	0.7	7.39	20.9	24.41	43	403	2.5	11.7	2.2	237	1120	66	0
0	0	FB	43	1	138	4.2	545	21.6	0.8	7.43	24.2	26.25	47.2	273	1	10.7	1.6	895	780	1000	1
0	0	FB	8	1	141	3.9	440	17.7	0.8	7.36	20.2	18.68	43.7	221	0.7	11.2	1.2	343	549	205	0
0	0	FB	11	1	138	4.4	1065	11.8	0.7	7.38	21.1	20.45	48.4	310	0.8	10.7	2.4	119	398	33	0
0	1	FB	29	0	138	5.1	2310	11.4	0.6	7.444	20.1	18	55.2	417	1.2	10.7	1.6	444	500	269	0
0	0	FB	11	0	140	4.5	2939	9.8	0.6	7.408	26.1	15.3	47.6	259	0.8	10.5	1.4	431	475	95	0
1	0	FB	50	0	137	4	920	20.2	1.5	7.342	18.2	40.96	51	377	2.1	11.5	5.2	3061	1232	1000	1
0	0	EB	26	0	142	4.1	1730	12.1	0.7	7.411	22.5	18.72	42.3	283	0.5	10.1	2.2	10447	1037	1000	1
1	1	FB	93	1	140	4.5	2300	19.4	0.6	7.315	20.3	22.53	56.8	194	1	13.6	3.5	303	698	336	1
0	0	FB	5	1	142	4.6	2130	9.7	1	7.023	10.3	20.42	47.7	290	0.9	12.7	16.7	67	584	196	1
0	0	SB	53	0	145	6.6	195	20.2	1.5	7.304	18.1	27.4	65.5	174	1	27.1	3.4	143	1331	47	0
0	0	FB	9	0	139	3.7	650	18.5	0.7	7.41	23.4	18.97	38.6	173	0.8	10.5	1	997	536	1000	0
0	0	SB	30	0	142	4.7	530	13.9	0.9	7.361	23.1	17.7	51.2	203	0.9	11.6	1.6	149	432	137	0
0	0	FB	47	1	138	4.1	1380	23.6	0.8	7.513	24.3	21.38	52.8	301	2.5	11.5	2.6	151	889	48	1
0	0	FB	17	0	134	4	4570	9.1	0.7	7.451	23.8	9.3	44.8	260	1	10.6	1	232	468	59	0
0	0	SB	22	0	142	4.5	1050	10.8	0.6	7.408	18.9	14.44	47.3	209	0.6	12.1	3.1	153	457	60	0
0	0	ChB	80	1	147	4.6	430	20.3	1.5	7.373	24.2	9.54	50.1	251	1.9	11.9	1.9	1539	1059	1000	1
0	1	FB	61	1	138	4.8	1170	17.4	0.7	7.39	23.9	11.5	51.7	296	0.6	12.2	3.4	148	358	41	1
0	0	FB	47	1	137	4.3	2020	16	0.5	7.467	25.7	7.04	48.1	194	1	11.3	1.3	199	361	105	1
1	0	FB	53	1	142	6	1170	14.6	1	7.334	19.9	32.15	63.6	198	1.3	12.7	5.6	190	895	78	0
1	0	FB	62	1	146	4.8	380	17.1	0.7	7.228	14.8	11.47	48.8	183	0.9	13.6	7.5	380	844	88	0
0	1	FB	9	0	148	4.1	1130	13.5	0.6	7.399	25.7	8.03	44.4	311	0.5	10.6	1.3	217	370	79	0
0	0	FB	40	0	140	5.8	1375	16.1	0.7	7.439	22.2	39.45	50.6	274	0.9	9.6	3	81	693	22	0
1	0	FB	94	1	136	4.5	1190	12.2	1	7.439	19.8	29.71	33.6	861	1.3	13.5	4	704	1042	1000	1
0	0	FB	21	1	132	4.2	1125	16.7	0.8	7.471	23.5	10.38	46.5	100	2	13.8	1.7	593	492	248	0
1	0	FB	27	1	137	5	845	19.6	1.3	7.412	23	17.84	35.8	341	2.1	11.8	5	2263	793	1000	1
0	0	EB	24	0	142	3.5	1170	11	0.8	7.38	23.2	21.24	45.2	243	0.4	10.8	1.1	1232	560	1000	1
0	0	FB	22	0	143	3.9	2275	16.9	0.7	7.365	22.1	15.1	47.1	255	0.6	11.9	1.8	1100	559	1000	0
0	0	FB	25	0	131	4	1600	8.3	0.6	7.481	24.1	15.67	33.9	327	0.7	10.6	1.8	487	397	58	0
0	0	EB	22	0	138	4	290	18.8	0.8	7.404	22.2	16.65	48.4	231	1.1	12	0.8	889	556	1000	1
0	0	FB	10	1	147	5.8	1430	5.6	0.7	7.293	16.3	24.12	60.7	150	0.9	10.8	6.1	116	985	109	0
0	0	SB	17	0	144	3.4	390	31.8	1.8	7.35	15.8	21.8	50.3	182	0.3	15	5.7	1258	1448	1000	1
0	1	FB	28	1	144	4.5	1810	10.5	0.4	7.301	15.4	28.84	53.4	199	3.1	12.6	7.6	2109	1240	1000	1
0	0	FB	0	1	149	4.8	1725	16.7	1	7.326	19	24.11	53.9	189	1.9	11	5.1	342	1098	294	0
1	0	FB	31	1	144	5.2	1025	21.1	0.9	7.165	10.9	19.33	50.8	158	0.8	12.8	14.7	168	756	313	1
0	0	FB	27	0	135	5.1	645	13.2	0.6	7.343	17.4	21.87	58.8	322	0.8	11.8	2.8	75	513	10	0
0	0	FB	31	1	152	4.8	1380	14.7	0.8	7.212	11.2	49.64	58.6	345	1	11.7	4.3	1654	1116	868	0
0	0	EB	4	0	145	3.7	1245	8.5	0.5	7.377	21.3	7.66	42.4	203	0.4	12	2	184	359	100	0
1	0	FB	18	1	145	3.4	440	15.6	1.3	7.201	14.6	32.24	53.6	320	1.6	11.2	7.8	956	763	1000	1
0	0	FB	5	1	141	4.1	260	16	0.6	7.37	20.3	14.07	41.2	233	1.1	10.9	4.9	903	569	342	0
1	0	FB	75	1	148	5.3	198	22.9	1.3	7.341	17.6	18.2	56.4	570	2	10.7	6.6	1140	1561	1000	1
0	0	FB	5	0	143	4	1050	17.6	0.6	7.394	20	10.14	41.3	296	0.3	10.8	3.6	332	446	30	0
1	0	FB	68	1	141	3.6	1635	16.2	0.9	7.327	16.5	16.8	47.1	429	0.9	10.8	9.4	328	1256	429	1
0	1	FB	18	0	150	4.2	650	14.5	0.5	7.43	24.7	8.8	37.2	349	0.5	12.2	3.2	98	614	16	0
0	0	FB	8	1	139	4	650	10.6	0.8	7.375	23.2	19.29	43	254	0.8	11.4	2.5	221	483	245	0
1	0	FB	50	0	151	5.4	1150	31.2	1.1	7.347	20.8	16.69	50.1	198	1.8	12.6	5.6	809	1066	323	1
0	0	CoB	5	0	151	5.6	1270	46.8	3.7	7.196	15.2	23.08	47.7	296	0.6	12	4.8	24580	1545	1000	1
0	1	FB	4	1	141	4.1	2880	8.9	0.5	7.398	22.6	20.62	46.7	234	1.2	11.1	1	221	501	63	0
0	0	FB	20	1	141	3.8	1400	24.2	0.6	7.393	22.6	11.51	43.5	305	1	10.9	1.9	341	553	299	0
1	0	FB	62	1	140	5.6	570	19.3	1.1	7.352	20.8	21.09	49.1	286	1.4	13.4	1.9	2212	1043	1000	0
1	1	FB	80	1	144	4.3	210	14.6	1.4	7.432	18.8	63.44	52.3	1012	0.8	27.5	25.3	4865	3148	1000	1
0	0	FB	60	1	141	3.7	790	18.3	1.5	7.256	14.3	42.77	54.1	603	1.5	16.2	7.1	31946	3045	1000	1
0	0	FB	13	0	147	4.8	830	11.7	0.8	7.332	21.3	6.19	50	261	1.3	11.1	2.1	412	741	275	1
0	0	FB	5	1	146	4.1	880	20.3	0.8	7.439	22.9	15.09	44.5	128	0.5	11.2	1.3	197	412	207	0
1	0	FB	60	1	140	6.5	510	10.2	0.8	7.277	17.3	30.29	63.5	110	1.3	22.1	2.9	491	859	337	0
1	1	FB	64	1	142	4.1	1115	19.7	0.8	7.325	18.4	30.19	54.6	177	1.3	12.2	5	462	917	302	1
1	0	FB	24	1	146	5.1	280	13.5	1	7.309	19.2	15.56	57.3	243	2.2	11.6	4.3	101	1078	5	1
1	0	FB	32	0	139	4.8	80	38.6	3.4	7.331	21.9	12.83	42.1	91	2.5	11.8	3.3	10581	1525	1000	1
1	0	FB	44	0	139	5.2	1140	26	1	7.341	22.3	17.78	50.7	136	4.4	12.8	3.6	37206	1809	1000	1
0	0	FB	42	1	137	4.5	850	17.2	0.6	7.394	20	36.48	58.5	337	0.6	12.3	2.4	131	748	34	0
1	0	FB	9	1	148	4.3	2235	16.3	1.2	6.742	8.1	6.08	51.2	174	1.5	14	21.4	150	406	503	1
0	1	FB	4	1	146	4.3	2690	14.7	0.6	7.376	22.3	13.61	36	245	0.5	12.1	1.3	218	492	71	0
1	1	FB	18	1	143	3.3	6400	13.1	0.8	7.341	21	17.54	41.9	200	0.2	13	5.4	5038	1106	748	1
1	0	FB	64	1	147	6.4	3380	28.7	1.6	7.26	18.1	37.48	61.6	193	1.2	18.2	4.6	889	1078	475	0
0	1	FB	38	1	144	5.6	1105	10.8	0.5	7.304	17.3	25.76	55.8	191	1.2	12	2.1	230	876	47	0
0	0	FB	9	1	146	4.7	1900	10.8	0.7	7.387	23.2	16.41	44.8	243	0.4	11.8	1.7	124	441	69	1
0	0	FB	11	0	140	3.6	3085	15.2	0.8	7.384	23.4	5.62	40.7	188	0.7	10.9	1.8	159	381	55	0
0	0	FB	16	1	140	4.6	1745	10.9	0.9	7.405	22.7	17.92	50.1	257	1	9.7	2.8	371	551	199	1
0	0	EB	1	0	138	5.9	3275	33.9	1.5	7.365	15.8	17.88	30	138	0.6	15.2	8.1	4083	759	1000	0
0	0	FB	17	1	145	4.4	3055	10.1	0.7	7.388	20.5	16.36	47.7	258	0.7	10.6	2.9	83	458	59	1
0	0	FB	20	1	131	4.3	3280	12.7	0.7	7.394	23	18.32	43.2	189	1	11.9	0.6	442	396	96	0
1	0	SB	45	0	138	6.4	3530	8.1	0.6	7.354	20.8	8.82	47.7	109	3.1	19.5	2.3	351	745	100	0
1	0	FB	76	1	143	4.7	3210	12	0.8	7.327	19.8	19.5	61.8	120	1.2	11.8	4	583	1226	283	0
0	1	FB	49	1	148	4.2	1500	10.6	0.5	7.317	15	22.76	45.7	156	0.9	12	4.2	147	844	220	0
0	0	FB	51	0	146	5.6	320	21.2	1	7.375	21.6	15.98	55.9	116	0.6	10.9	4.6	238	835	209	0
0	0	CoB	45	1	144	4.7	375	24.3	0.8	7.352	20.9	15.65	49.1	179	1.2	12.4	1.7	321	659	126	0
0	0	FB	4	0	144	4.3	2400	18.6	0.6	7.382	19.2	10.2	41.8	179	0.3	10.9	1.6	578	598	119	0
0	1	FB	24	0	142	4.2	305	14.9	0.7	7.363	21.8	17.81	44.3	263	0.7	10	1	62	580	51	0
0	0	FB	54	0	147	4.4	105	11.1	0.8	7.344	17.6	9.98	56.7	175	2.6	11.3	7.1	249	716	26	0
1	1	FB	87	1	147	4.8	3440	13.6	0.9	7.407	23.3	12.64	42.9	100	2	17.6	5.5	421	1136	393	1
1	0	FB	18	1	143	3.7	510	26.1	1.1	7.383	20.9	21.96	50.4	223	1.5	12.8	1.4	2675	817	1000	1
0	0	FB	16	0	139	4.3	880	17.2	0.9	7.376	23.6	12.18	47.8	333	0.6	10	4.4	137	458	35	0
0	0	FB	22	1	146	4.5	1100	8.5	0.9	7.387	22.4	12.02	54.2	262	0.6	10.5	5.3	154	417	46	0
1	0	FB	71	1	137	5.2	1075	16.1	0.9	7.317	20.7	17.09	61.4	112	0.4	14.5	3.4	388	752	124	1
1	0	FB	70	1	139	5.8	650	24.1	0.9	7.363	16.5	17.44	59.8	146	0.5	12.3	5.1	223	683	80	0
0	0	EB	13	0	143	4	1275	18	1	7.331	21.6	19.76	46	270	1	11	1.5	14801	1457	1000	1
0	1	SB	18	0	138	4	900	10.7	0.6	7.393	23.5	10.15	38.7	136	0.5	11.9	0.7	201	578	120	0
0	0	SB	31	0	141	4.2	770	17.4	0.8	7.363	19	19.48	50.7	269	0.6	10.9	2.3	247	778	184	0
0	0	FB	26	0	141	4.4	1300	10.9	0.8	7.309	18.9	20.15	48.7	279	0.4	11.5	4.2	1776	545	952	0
0	0	SB	20	0	143	3.9	540	11.2	0.7	7.434	21.8	15.43	42	369	0.8	11.9	2.3	190	810	103	0
1	0	FB	95	1	151	4.6	860	26.4	1.1	7.327	20.5	16.75	62.6	229	0.7	10.9	6.8	223	902	363	1
1	0	FB	40	1	140	6.2	200	30	1.6	7.222	11.9	26.96	32.1	592	2.5	29.9	10.8	68740	2980	1000	1
1	0	FB	63	1	140	4.4	1012	25.3	0.7	7.434	21.5	27.61	47	371	2.4	11.1	2.9	639	1242	356	1
0	1	FB	26	0	143	4.6	580	20.3	0.6	7.408	21.6	19.67	40.8	292	0.7	12.5	1.8	108	712	120	0
0	1	FB	13	1	140	3.5	1375	14	0.4	7.462	21.7	13.72	39	241	0.4	11	2	115	454	40	0
0	0	FB	31	1	142	4.3	1690	10.9	0.5	7.355	21.8	21.9	54.1	171	0.6	10	2.1	361	842	185	1
0	0	FB	10	0	142	4.9	465	20.9	1	7.344	21.3	13.2	45.8	225	1.3	11.7	5.3	854	611	463	0
0	0	EB	2	0	144	4.3	2500	13.1	0.6	7.34	24.9	11.93	42.1	271	1.1	10.9	1.1	4153	443	1000	0
1	0	FB	94	1	152	4.3	450	11	1.5	7.343	21.5	41.72	59.7	485	1.4	12.3	7.2	5329	2471	1000	1
1	0	SB	36	1	138	3.8	860	19.8	1.3	7.397	21.6	41.94	57.7	237	2.9	11.6	1.8	1202	1200	1000	0
0	0	FB	56	1	141	3.5	2150	10.3	0.7	7.381	21.2	35.53	50.9	306	0.7	10.9	2.7	185	874	43	0
0	1	CoB	7	0	135	3	730	22.8	0.8	7.391	22.9	25.53	33.1	177	3.8	12.2	2.4	368	541	769	1
0	0	FB	20	0	145	4.7	500	17.9	0.9	7.413	21.7	17.86	51.8	294	1	10.7	1.5	176	593	138	0
0	0	FB	8	1	143	3.9	660	12.9	0.6	7.385	23.7	11.88	40.6	178	0.5	10.8	1.1	135	352	34	0
0	1	FB	6	1	148	3.5	465	34.1	1.1	7.419	20.5	23.74	39.8	264	1.7	10.4	2.2	1807	642	1000	1
0	1	FB	27	0	140	5.5	790	15	0.5	7.326	18.9	26.48	46.9	284	0.7	13.4	4	90	623	118	0
0	1	FB	32	1	144	3.8	645	8.4	0.8	7.34	20.1	11.33	45.6	190	2.1	12.2	7.1	281	426	40	0
0	0	FB	44	1	137	4.7	800	15.3	1	7.385	21.7	3.89	54.5	110	1.8	11.8	2.5	145	530	67	1
0	0	FB	37	1	137	4.1	1415	20	0.9	7.42	21.9	2.38	38.6	132	1.5	13.6	1.7	663	275	933	1
1	0	FB	87	1	149	5.6	420	15.4	1.2	7.143	11.4	12.75	64.2	176	3.1	11.5	9.6	596	1252	702	0
0	0	EB	45	0	142	3.9	1280	15.6	0.9	7.36	21.6	34.6	54.8	395	3.9	11.9	4.8	8814	1818	1000	1
0	0	FB	19	1	149	3.8	460	12.8	0.7	7.318	19.6	19.28	41.2	244	0.7	11.7	8.4	97	730	12	0
0	1	FB	40	1	147	3.2	750	4.9	0.7	7.347	16.8	11.95	33.3	532	0.4	10.8	10	106	482	261	0
0	0	FB	23	0	142	4.5	1450	20.2	0.8	7.4	25	6.34	39.9	118	0.7	10.4	2.1	110	417	57	0
0	0	FB	17	0	140	3.4	1090	32.1	1.5	7.44	23.9	15.85	44.8	280	0.8	11.7	1.5	347	504	123	0
0	0	FB	42	1	139	4.7	790	23.4	0.9	7.405	20.9	22.67	50.3	279	0.7	13.6	2.7	430	632	92	1
0	0	EB	12	0	143	5.8	1497	22.7	1.1	7.33	19	22.2	54.9	200	1.8	11	2.7	62096	3534	1000	1
0	0	FB	16	0	140	4.6	250	11.9	0.8	7.388	22	28.25	49	347	1	10.2	2	158	522	38	0
0	0	FB	6	1	141	3.5	350	12.4	0.7	7.455	25.6	14.73	47.1	228	1.2	9.7	2.4	124	561	44	0
0	0	FB	32	1	138	3.9	240	20.6	1	7.529	21.9	30.57	47	269	3	11.4	3.5	183	791	116	0
0	0	FB	11	1	140	4.5	2899	11.7	0.7	7.391	21.2	20.26	42.9	228	0.5	11.2	1.3	151	434	29	0
0	0	FB	0	1	144	3.8	3270	17.8	0.9	7.286	22.7	14.35	39.5	201	1	12.7	0.9	345	369	248	0
0	0	FB	27	0	142	3.7	365	17.7	1.6	7.404	21.3	20.22	46.6	209	0.7	10.7	2.8	515	502	91	0
0	0	FB	6	1	140	4.3	3250	14.3	1.1	7.367	22.7	6.06	41.3	219	0.4	10.3	1.8	244	388	178	0
0	0	FB	19	0	142	4	850	20.5	0.7	7.359	23.4	15.39	40.2	235	0.7	11.1	2.4	376	556	269	0
1	0	FB	87	1	140	5.2	1900	11.9	0.7	7.305	17.2	17.5	48.2	83	1.1	15.9	6.5	12116	1263	1000	0
1	0	FB	95	1	146	3.4	820	16.1	1.5	7.427	17.8	40.04	55	327	2.2	14.9	7.5	2176	1175	1000	1
0	0	FB	25	1	143	4	980	14.6	0.5	7.309	15.9	11.46	36.7	232	0.8	11.8	2	1770	655	467	1
0	0	FB	36	0	141	4.5	500	10.3	0.7	7.364	21.2	15.8	51.6	245	1.6	12.4	0.9	4312	774	944	0
0	0	FB	20	1	142	4.2	670	12.4	0.8	7.42	24.5	13.25	45.7	214	0.8	12	1	291	342	50	1
0	0	ChB	20	0	145	4.1	1870	13.8	0.7	7.414	22.4	9.82	38.9	177	1.2	12.5	0.6	315	447	134	0
0	0	FB	35	1	146	3.6	1385	14.1	0.7	7.114	17	28.79	42.3	316	1	10.6	2.1	177	672	66	0
0	0	EB	13	0	140	3.9	925	15.1	0.8	7.42	22.6	22.72	44.3	203	1.2	10.6	1.3	38432	1493	1000	1
0	0	FB	4	1	141	4.1	2310	12.5	1	7.395	23	10.53	38.5	160	1.7	12.1	1.9	247	376	153	0
0	0	FB	27	0	131	4.2	70	31.3	1	7.464	28	5.08	41.6	151	1.2	11.2	1.8	208	326	63	0
0	0	EB	2	0	140	3.8	1200	18	0.8	7.434	26.7	9.35	39.5	194	0.7	10.7	0.8	988	474	1000	0
0	0	FB	11	1	144	3.4	230	13	0.8	7.473	23	8.95	41.1	219	0.8	11.8	4.4	138	342	26	0
0	0	FB	41	1	149	5.1	1410	18.8	0.7	7.325	19.8	10.72	57.9	130	0.5	11.2	4.8	106	589	26	0
0	0	FB	25	0	131	4.3	1510	34	0.8	7.397	21.4	16.8	48.4	234	1.1	12.3	1.5	1688	546	294	1
0	0	ChB	24	0	134	4.3	1790	21.6	1.1	7.42	24.7	17.14	50.6	197	0.8	11.3	0.9	70	309	50	0
0	0	FB	47	1	141	3.7	1375	19.8	0.9	7.385	21	28.39	45.3	214	1.1	12	2.4	391	587	471	0
0	0	FB	23	1	142	4.6	855	13.1	0.6	7.377	21	29.04	48.8	349	1.1	11.5	2	411	834	135	0
1	0	FB	78	1	141	3.6	120	18.8	1.3	7.504	18.8	25.01	46.4	510	1.2	11.4	4.7	287	957	572	0
0	0	FB	12	1	145	4.2	1365	8.2	0.6	7.355	20.7	15.5	49.3	228	0.6	10.4	2	173	515	27	0
0	1	FB	32	0	142	4.1	1805	12	0.4	7.445	21.3	9.33	40.6	213	0.8	11.3	3.6	237	485	67	0
0	1	FB	24	0	142	4.6	3970	18.1	0.7	7.387	19.5	13.05	50.4	180	0.9	10.7	2.8	129	413	37	1
1	0	FB	19	1	141	6.1	18	72.1	10.2	7.309	15.5	18.27	33.4	258	0.7	11.3	1.1	315	670	678	0
1	1	FB	42	1	149	5	2700	42.6	2	7.316	17.1	18.51	47.4	193	2.7	12.5	5.8	6902	1862	1000	1
1	1	FB	89	1	143	4.1	315	24.5	0.9	7.264	16.4	28.33	50.5	176	1.7	13.3	5.6	320	667	295	0
0	0	FB	21	1	142	4.2	800	9.6	0.7	7.391	25	11.94	44.4	215	0.9	10.5	1.4	720	371	49	0
0	0	FB	13	0	147	3.7	3920	16.6	0.8	7.418	24	17.69	52.6	173	0.9	11.3	1.7	308	462	190	0
0	0	FB	15	1	144	4.1	545	18.5	0.8	7.395	22.6	16.8	47.7	347	0.7	10.2	1.1	540	509	368	0
1	0	FB	38	1	145	5.8	3100	26	1.2	7.314	18.9	10.53	61.8	208	1.3	10	2.3	121	1001	68	0
0	0	FB	70	1	140	5.8	1170	17.7	1.1	7.469	22.5	14.94	53.7	212	1.5	11.3	3.6	408	673	50	0
0	0	FB	40	1	137	3.8	970	18.1	0.9	7.441	21.4	8.69	44	269	0.9	10.8	5.8	447	588	66	0
0	0	FB	49	1	144	4.3	2370	18.7	0.8	7.381	20.9	12.48	48.8	269	0.9	11.1	1.7	222	592	143	0
0	0	EB	1	0	142	4.1	1150	14.6	0.6	7.421	25.3	14.56	40.4	280	0.6	11.3	0.9	2658	436	5915	0
0	0	EB	33	0	141	4.4	2694	18.3	0.8	7.364	22.1	27.6	45	358	2.5	13.4	1.4	58590	2264	1000	1
0	0	FB	37	1	140	3.9	2360	9.9	0.9	7.449	22.1	14.96	42.1	204	0.8	11.1	2.4	400	514	229	1
1	0	FB	73	1	140	5.1	1160	20.2	1.2	7.32	18	22.97	51.3	196	1.3	13	5.2	1448	1242	1000	0
0	0	ChB	20	0	140	4.3	620	27.6	0.8	7.422	22.7	14.81	43.7	243	1	11.7	1.6	2458	617	634	0
0	0	FB	42	1	141	4.1	990	15.8	0.9	7.42	22.7	13.38	39.3	334	0.6	11.3	1	232	475	61	0
0	0	FB	70	1	139	4.5	375	23.6	0.8	7.372	17	33.91	57.8	233	2.9	9.5	3.5	273	1069	98	0
0	0	FB	30	0	141	4.5	2620	14	1.1	7.387	20.9	20.8	49.2	212	0.5	11.1	2.2	142	564	62	0
0	0	EB	15	0	146	4.4	1300	12.1	0.8	7.361	20.2	12.2	42	244	0.5	12.7	2.1	1857	424	1000	1
0	0	FB	56	1	141	4	510	22.3	0.9	7.333	18.2	21.42	48.2	208	1.3	12.9	3.7	444	655	232	0
0	0	EB	18	0	143	4.5	1780	12	0.8	7.262	20	12.22	44.2	167	1.4	14.4	2	176910	6868	1000	1
0	0	FB	20	1	143	4.3	1660	14.6	0.9	7.367	20	22.32	44.2	270	0.9	11.2	1.8	313	706	170	1
1	0	FB	98	1	142	5.8	2250	16	1.5	7.198	17.9	20.48	32.3	157	1.9	16.5	8.8	2099	1126	1000	1
0	0	FB	46	1	144	3.8	800	19.5	0.7	7.394	19.9	17.99	46.7	212	1	10.5	1.1	668	651	222	0
0	0	FB	36	1	145	3.9	220	15.4	0.7	7.41	25.2	12.84	39.8	206	0.9	10.3	0.7	140	466	44	0
1	0	FB	74	1	145	4.3	720	24.7	0.8	7.418	24.5	18.52	52.8	95	3.2	14.3	4.1	1161	870	314	0
0	0	FB	34	1	134	5	270	14.4	0.7	7.343	18.9	12.08	54.6	171	1.7	13.4	1.5	418	502	104	0
1	0	FB	92	1	141	6.5	314	19.3	1.5	7.294	15	33.52	61.7	377	1.1	14.5	5.7	884	926	487	1
0	0	EB	41	1	142	4.9	300	9.5	1	7.345	22.7	6.17	60.8	92	2.8	11.4	1.5	5554	1031	645	1
0	0	FB	34	1	140	4.3	370	11.2	0.8	7.394	22.5	27.15	48.1	237	1.4	10.5	3.3	94	477	45	0
0	0	FB	49	1	136	6.4	880	12.4	0.7	7.402	21.9	15.49	56	228	1.8	10.5	1.3	2238	917	367	0
0	0	FB	33	1	142	5	892	9.9	0.7	7.344	18.2	17.71	52.8	311	0.7	11.7	4.2	934	596	260	0
0	0	FB	27	1	142	4.5	510	12.3	0.8	7.372	21.4	22.24	52.9	88	0.7	12.6	2.9	234	893	102	0
0	0	EB	47	1	138	3.8	800	15.7	0.6	7.378	21.4	4.81	46.7	204	1.1	11.2	2.1	445	779	386	0
0	0	FB	25	1	147	5.6	240	14.8	0.9	7.319	20.7	19.07	43.3	472	0.3	9.6	5.4	214	530	59	1
0	1	FB	20	0	143	3.8	300	11.4	1	7.389	15.8	14.18	38.8	369	0.8	10.9	6.4	90	380	29	0
0	0	FB	20	0	137	4.7	1005	13.6	0.9	7.398	22.2	20.1	48.9	202	1.5	10.8	2.4	141	1030	59	1
0	0	FB	16	0	141	4.5	1235	20.2	0.7	7.392	23.3	11.16	47.3	237	1.3	10.6	1.6	1417	505	504	0
1	1	FB	90	1	151	4.8	1725	17.9	1.5	7.351	19.6	40.91	56	103	1.9	11.4	6.5	1181	1118	1000	1
0	0	FB	57	1	143	4	980	13.2	0.7	7.412	23.7	13.07	42.6	240	0.8	10.3	1.2	917	883	1000	1
0	0	FB	20	0	141	4.6	880	19.7	0.9	7.352	22.6	22.39	45.6	256	0.7	9.7	2.7	200	540	77	0
0	0	FB	25	1	142	3.8	480	16.1	0.8	7.421	21	27.21	46.1	236	0.7	11.3	0.9	268	683	78	0
0	0	FB	33	0	139	3.9	1120	15.2	0.6	7.448	25	23.31	46.3	342	0.8	10.5	2.1	267	663	86	0
1	1	FB	77	1	149	4.3	880	24.7	0.9	7.33	19.5	20.66	60.8	106	0.9	12.5	6.8	204	996	41	0
0	0	FB	32	0	145	6.5	2560	20.9	0.6	7.389	19.3	11.59	47.5	106	1.6	10.2	2.9	290	713	257	1
0	0	SB	70	0	141	3.8	255	20.6	1.3	7.303	15	29.35	49.4	320	1.4	11.4	7.8	1028	941	1000	0
1	0	FB	92	1	148	4.5	2355	19.4	0.9	7.311	18.5	29.06	49.7	96	1.9	11.7	3.3	459	1499	508	1
0	0	FB	52	1	146	4.3	570	14.5	0.6	7.344	20.9	14.47	57.9	312	1	9.7	2.1	230	826	68	0
0	0	FB	47	1	146	4.6	1165	13.1	0.6	7.36	19.1	20.18	51.2	207	1.5	10.7	1	549	712	42	1
0	0	FB	22	0	145	4.2	3070	12.1	0.8	7.384	20.9	11.24	43.8	235	0.5	10.2	1.9	269	458	167	0
1	0	CoB	13	0	135	4.1	89	81.8	6.3	7.321	18	4.99	23.1	19	2.7	17.6	2.8	15049	2590	1000	0
1	0	FB	85	1	151	6.5	875	32.8	1.7	7.332	19.6	32.54	65.7	106	0.6	18.3	7.6	2036	1432	1000	0
0	1	FB	60	1	137	5.8	620	19	0.8	7.243	16	55.37	57.6	245	1	13.7	6.1	641	984	1000	1
1	0	FB	90	1	138	5.7	645	20	0.7	7.399	22.6	24.68	53.4	272	0.7	11.5	2.9	279	716	88	0
0	0	FB	60	1	142	6	1705	18.2	1.1	7.3	16.9	26.1	60.4	304	0.6	10.3	3.6	163	686	78	0
0	0	SB	34	0	143	3.8	250	17.8	0.7	7.369	24.1	11	43.4	202	1.5	10.8	1	336	495	136	0
0	0	SB	26	0	143	4.1	2180	12.6	0.7	7.384	23.8	10.27	42.2	312	1.3	9.5	0.7	111	512	32	0
0	0	FB	28	1	136	4.9	850	21.8	1	7.339	21.7	10.15	45.9	180	1	11.4	3.1	505	247	35	0
0	0	EB	9	0	142	4.4	720	12.4	0.5	7.405	24.4	9.56	41.3	286	0.5	9.9	0.7	2080	209	1000	0
0	0	FB	38	1	136	4.3	630	9.2	0.9	7.377	23.1	8.91	43.3	200	0.8	13.4	2.5	1427	234	56	0
0	0	EB	66	1	144	5	440	18.4	1	7.347	18.4	30.56	52.3	233	1.3	9.4	2.2	4294	765	1000	1
0	0	EB	11	0	144	4.1	2420	15.8	0.8	7.414	22.7	16.6	42	250	3.2	10.6	1.5	80500	2990	1000	1
0	0	FB	27	0	143	4.1	260	13.1	0.7	7.401	21.5	16.75	45	291	0.9	10	2.3	339	271	165	0
1	0	FB	95	1	140	5.7	4005	14.5	0.8	7.298	15.5	25.6	58.7	90	1.1	14.8	5.8	936	646	364	0
0	0	FB	15	0	141	4.1	1635	16.2	0.7	7.454	23.8	11.18	57.2	123	1.5	10.8	1.7	157	268	62	0
0	0	FB	51	1	141	5.7	540	18.7	0.7	7.314	18.3	28.41	57.1	230	0.9	11.3	3.9	227	572	35	1
0	0	FB	40	1	143	4.8	5190	17.6	0.9	7.364	20.6	15.58	56.7	186	2	11.3	6	173	437	53	0
0	1	FB	48	1	139	4.2	1845	19.9	0.8	7.395	20.7	32.27	53.9	256	2.3	16.5	4.7	149	524	29	0
0	1	FB	22	0	140	4.9	1370	16.9	0.5	7.435	22.9	23.44	45.2	328	1.2	12.8	2.8	62	315	12	0
0	0	EB	24	0	143	4.5	765	17.5	0.8	7.41	22.1	16.67	43.2	170	1.1	10.6	0.7	7845	531	1000	1
1	0	FB	58	1	151	4.9	625	26	2.2	7.112	11	22.58	49	110	0.5	23.3	12.4	4931	1606	1000	0
0	0	FB	39	1	146	4.9	1100	18.3	0.7	7.177	16.7	15	54.1	225	1	11.8	8.4	190	496	25	0
1	0	FB	90	1	145	4.8	560	12.2	2.1	7.229	14	51.13	68.2	163	1.8	15.2	8.9	387	963	381	1
0	1	FB	15	0	148	2.9	2325	15.6	0.7	7.367	18.7	24.57	38.1	366	0.4	10.4	3.6	224	340	479	0
0	0	FB	5	1	147	3.9	620	10.3	0.8	7.401	21.5	15.5	44.4	235	1	9.6	1.2	255	224	116	0
0	0	FB	50	0	141	4.6	1000	22.2	1	7.396	21.7	22.54	46.2	206	1.3	12.7	4.5	77	349	84	0
1	0	FB	55	1	141	5.2	440	23.1	1	7.269	15.3	48.49	62.5	338	1.1	15.2	5.6	2447	492	1000	1
0	1	FB	28	1	141	4.9	4525	11.9	0.5	7.367	16.6	23.47	53.4	201	2.3	12.1	3.6	149	327	32	0
1	1	FB	70	1	149	5.1	570	18.3	2	7.181	13.4	32.41	53.3	421	1.2	12.3	9.1	9990	1944	766	0
0	0	FB	27	1	142	4.2	1285	9.7	0.8	7.402	23	10.27	48.3	374	1.2	11.4	3.8	158	277	53	0
0	0	FB	18	0	144	4.1	2100	15.1	0.8	7.359	22.3	14.05	52.8	227	1.7	12	0.8	491	386	190	0
0	0	FB	5	1	141	3.8	1695	8.3	0.9	7.399	21.6	12.94	42.7	317	0.3	11.1	1.4	154	214	102	0
0	0	EB	21	0	150	3.8	2650	17.8	1.5	7.31	15.4	14.04	48.2	338	1.1	11.1	14.5	582	286	1000	1
0	0	FB	65	1	143	5.6	960	20.5	0.6	7.292	17.7	14.13	60.7	131	1.6	17.5	3.3	211	593	28	0
0	1	SB	25	0	144	4.4	3000	14	0.5	7.376	22.5	13.75	39.3	270	0.2	11.5	0.9	90	205	36	0
0	0	FB	12	1	144	4.3	3020	18.9	0.9	7.392	21.1	8.96	47.6	282	0.6	10.7	2.6	79	196	39	0
0	0	FB	43	1	141	4.8	1005	16.6	0.8	7.372	21	13.46	50.8	244	0.6	11	3	92	252	42	0
0	0	FB	60	1	142	6.1	400	16.2	1.4	7.285	15.4	33.86	66.8	288	1.3	11.6	3.7	218	498	295	0
1	0	FB	95	1	149	7.1	1337	36.7	1.5	7.162	15.1	16.71	64.6	186	1.5	14.3	6.4	10532	1766	1000	0
1	0	FB	92	1	144	4.6	340	15.2	0.9	7.356	20.9	29.71	47.9	324	2.8	12.7	5.2	1781	646	1000	1
0	0	FB	9	1	143	4.8	1950	13.5	0.9	7.364	22.8	13.61	43.4	334	0.7	11.1	4.7	488	434	81	0
0	0	FB	73	1	150	3.3	410	9.8	0.8	7.395	25.6	5.04	53.3	71	1.4	13.1	2.6	157	218	47	0
0	0	FB	4	1	142	4.3	350	9.1	0.6	7.427	26.7	11.84	36.6	312	0.2	10.3	1.4	630	254	28	0
0	0	FB	17	1	141	5.4	210	11.9	0.7	7.36	19.9	12.01	45.9	200	1.3	11.9	5	173	329	56	0
0	0	FB	10	1	143	4.1	2923	15	1.5	7.192	15.2	23.99	40.5	263	1.1	11.2	6	106	306	79	0
0	0	FB	70	1	146	5.3	340	19.3	1	7.268	15.9	20.51	53.4	201	1.1	9.9	4.6	490	538	303	0
0	0	SB	40	0	143	5.8	740	18.2	1.1	7.345	19.5	18.86	56.6	188	0.8	10.2	6.5	261	490	175	0
0	0	FB	18	0	140	4.3	930	11.5	0.9	7.34	24.8	13.01	42.2	404	1.1	12.5	1.1	113	150	32	0
1	0	FB	95	1	145	4.5	452	19.3	0.7	7.187	12.6	25.16	53.2	144	1.6	12	5.6	143	498	95	0
0	1	FB	30	0	144	3.7	1565	21.1	1.1	7.43	24.5	28.07	35.2	459	0.9	11	3	51	320	11	0
0	0	FB	8	1	145	4	650	13.2	1	7.364	20.2	15.26	38.3	369	0.8	11.9	3.3	219	194	135	0
0	0	FB	36	1	142	5.2	710	13.1	0.7	7.311	21.5	21.8	56.5	234	1.4	12.4	1.7	122	372	26	0
0	0	FB	59	1	141	3.6	1330	13.3	0.7	7.354	22.5	23.54	38.8	295	1.2	12.6	3.8	5079	646	1000	1
0	1	FB	36	0	144	4.4	2450	15.5	0.6	7.351	20.8	23	45.3	396	1.1	12.1	3.4	75	368	21	0
0	0	FB	22	1	143	4.4	1150	21.1	0.8	7.387	21.7	16.91	46.6	206	0.4	10.6	0.9	660	263	315	0
0	0	EB	40	0	143	5.4	2140	22.4	1.5	7.283	17.1	38.8	57	410	1.2	11	4.4	82100	3313	1000	1
1	1	FB	50	1	146	4.3	660	12.1	0.9	7.285	17	17.16	43.9	163	0.9	12.3	6.9	154	455	350	1
0	0	FB	15	1	144	4.2	300	9	1.1	7.378	18	26.82	49.4	243	0.7	11	6.2	347	218	1000	0
0	1	FB	75	1	143	5.5	500	10.1	0.5	7.235	14	34.96	43.4	269	0.9	12.1	4.6	375	495	91	1
0	0	FB	15	0	139	4.2	0	13.2	0.8	7.45	26.6	12.68	44.1	229	1.1	10.7	1	187	218	33	0
0	1	FB	15	1	137	3.9	790	6.8	0.6	7.375	22.2	9.07	37.9	169	0.9	10.2	0.9	282	216	35	0
0	0	FB	26	1	142	4.7	150	12.5	0.9	7.412	22	13.22	52.5	287	0.6	10.6	2.9	181	332	69	0
0	0	FB	24	1	144	4.3	1160	9.3	0.9	7.376	23.2	4.47	47.1	336	1.1	9.4	0.9	273	253	83	0
1	1	FB	92	1	141	4.7	1500	17.6	0.5	7.289	18.2	23.72	53.4	128	1.3	13.4	6.2	198	431	79	1
0	0	FB	32	1	147	3.4	2410	9.2	0.8	7.32	14.5	15.85	37.6	282	1.4	12.5	10.6	206	297	61	0
0	0	FB	40	0	142	5.4	1885	18.6	1	7.369	21.1	19.92	56.4	201	0.8	12	1.9	665	344	433	0
1	1	FB	1	1	144	4	495	37.3	3.2	7.167	17	16.44	35.6	180	0.6	15.4	2.4	2178	401	1000	1
0	0	FB	42	0	144	4.7	365	28.6	1.3	7.334	21	7.62	27.3	118	1.8	11.9	1	2881	481	1000	1
0	1	FB	6	1	148	3.8	840	14.6	0.5	7.338	18.7	13.89	33.3	134	6.9	11.4	1	148	333	323	0
0	0	FB	21	1	142	4.3	640	19.1	0.8	7.406	22.3	15.07	43.1	194	0.7	11.9	2.2	165	260	60	0
0	0	EB	24	0	143	3.6	650	19.1	0.6	7.427	23.9	25.74	36.7	291	0.7	10.8	1.4	16765	668	1000	1
1	0	FB	55	1	144	5	400	14.5	1.2	7.098	13.1	39.76	57.1	463	2.7	13.4	11.4	11132	3303	1000	1
0	0	FB	17	1	139	5.9	89	95.9	9.9	7.364	19.3	15.5	37.2	177	0.9	11.4	1.5	256	379	613	0
1	0	FB	35	1	150	5.1	350	12.8	0.7	7.281	14.2	15.47	55.5	207	1.7	11.3	5.4	4390	774	1000	0
1	1	FB	24	0	139	4.7	1210	44.5	1.5	7.371	16.6	7.8	37	87	0.6	13.3	1.1	59	256	104	0
1	0	FB	50	1	143	5.1	650	17.3	1.6	6.917	7.6	30.92	31.4	347	3.1	19.3	10.5	5036	783	1000	1
0	0	CoB	11	0	146	4.1	500	15.7	1	7.399	22.7	12.8	37.1	282	0.4	10.7	3.2	296	243	243	0
0	0	FB	20	1	152	3.9	685	14.1	0.6	7.252	18.4	12.04	44.7	198	0.9	11.5	8.4	1052	371	683	1
0	0	FB	8	1	142	4.7	600	20.3	0.9	7.287	18.6	14.05	28.8	130	0.8	18.6	2.8	721	317	1000	0
0	1	SB	21	0	144	3.3	1075	9.7	0.6	7.378	25	8.03	38.2	381	0.5	10.6	3.8	110	277	13	0
0	0	FB	20	0	144	3.9	1850	6.2	0.4	7.389	22.1	6.95	44	370	0.7	10.7	3.6	892	226	122	0
0	0	CoB	9	0	141	5.4	2045	20.2	1.2	7.419	18.1	4.94	35.1	54	2.1	21.2	3.2	13796	1429	1000	0
0	0	FB	20	1	144	4.4	510	7.1	0.6	7.376	22.8	15.01	51.6	330	0.6	11	1.2	324	250	78	0
1	0	FB	63	1	145	4.2	1337	16	1.5	7.209	14.5	45.8	55.4	627	2.4	18.5	7.1	19436	1564	1000	0
0	0	SB	12	0	144	3.9	780	17.7	0.5	7.387	24.2	13.65	32.7	318	8.5	11.7	0.6	130	363	43	0
0	0	FB	44	1	146	5.4	2005	22	0.8	7.246	16.7	40.72	48.6	353	0.6	11.9	3.3	1641	778	1000	0
0	0	FB	5	1	143	4.2	960	21.5	0.6	7.44	22.7	9.22	53.4	151	1.8	11	1.3	140	231	61	0
1	0	FB	86	1	157	6	370	15.5	0.8	7.244	14.6	17.95	63.8	142	1.4	12.6	8	288	605	116	1
0	0	FB	61	1	141	3.9	460	13.5	0.9	7.392	19.3	36.08	59.3	436	1.4	10.1	2.7	308	594	127	0
0	0	FB	47	1	142	4.5	450	20.3	1.1	7.395	22.5	11.11	49.8	168	1.3	14.6	4.1	335	235	114	0
1	0	FB	80	1	150	8.3	150	11.7	1.1	6.94	6.8	28.01	54.4	294	0.3	16	14.6	212	682	185	1
0	0	FB	29	1	150	4.1	1120	13.5	0.6	7.354	18.3	24.3	56.9	279	1.9	11.8	4.8	1617	524	307	0
0	0	SB	31	0	142	4.1	895	16.9	0.7	7.369	20.4	18.6	58.2	325	1.1	9.9	1.4	305	292	262	0
0	1	SB	16	0	137	4.4	1090	22.7	0.7	7.457	27.1	7.37	31.9	199	0.5	9.9	1.2	31	223	36	1
1	0	FB	65	1	157	5.8	310	26.4	1.4	7.282	15.6	19.73	65.8	125	0.9	16.5	4.4	3281	764	1000	0
0	0	FB	7	1	144	4.1	3200	9.9	0.6	7.403	23.5	12.32	40	338	0.5	11.4	1.8	170	255	34	0
0	0	FB	15	0	143	4.3	2530	15.6	0.7	7.433	23.8	10.26	49.4	249	0.5	9.7	1.7	446	209	366	1
0	0	EB	13	0	142	3.7	645	14.2	0.7	7.594	24.3	16.31	45.7	222	1.6	10.3	2	4509	366	1000	1
0	0	FB	38	1	142	4.4	860	18.8	0.5	7.385	21.1	12.34	50	319	0.3	9.6	2.9	137	274	125	0
0	0	FB	9	1	140	3.9	950	11.8	0.6	7.425	24.8	6.52	29.5	180	0.8	12.1	1.4	392	207	133	0
0	0	FB	23	1	154	4.3	1370	12.3	1.1	7.04	11.2	5.33	49.1	214	0.4	11.5	17.6	2086	490	1000	1
0	1	FB	11	1	146	3.7	530	11.9	0.3	7.212	16.7	6.9	44	112	0.6	9.9	6.8	67	315	24	0
0	1	FB	33	1	142	4.2	2694	11.3	0.5	7.439	22.9	14.63	46.7	303	0.6	11	1.4	223	260	118	0
1	0	FB	80	1	149	5	1260	20.8	1.1	7.309	18.8	37.8	60.5	321	2.2	10.6	7.8	489	767	188	0
0	0	EB	4	0	140	3.5	1850	16	0.8	7.41	19.5	15.9	46.2	236	0.4	11.1	2	58593	1993	1000	1
0	0	FB	4	1	153	4.8	1170	11.7	0.6	7.108	11.9	27.98	50.9	407	0.6	10.1	8.3	2113	389	1000	0
0	0	FB	38	0	142	6.4	2040	18.6	0.7	7.329	21.6	22.92	60.7	231	1.2	12.2	2.1	257	376	25	0
1	1	FB	35	1	148	3.2	780	13.5	1.1	7.307	16.4	13.33	46.6	218	1.2	11.6	3.6	3810	960	1000	1
0	0	FB	11	1	146	4	685	24	0.7	7.412	21.7	11.3	43.4	280	0.6	10.4	3.4	127	246	128	0
0	0	FB	25	0	142	4.6	1690	16.1	0.7	7.39	18.1	28.35	55.7	389	1.1	9.9	1.3	272	396	146	0
0	0	FB	49	1	147	5.5	70	13.7	0.7	7.307	22.3	7.19	59.1	220	0.6	10.2	3	188	419	31	0
0	0	FB	43	0	149	4.5	700	18.5	0.7	7.376	21.6	24.71	56.4	417	3.2	13.4	3.3	10146	763	1000	1
0	0	ChB	36	0	143	3.9	1640	16.5	0.6	7.395	21.7	10.9	43.2	187	0.6	10.4	1.7	612	321	385	0
0	0	FB	17	1	145	5.5	1075	34.3	0.9	7.388	27.6	11.45	37.7	152	0.8	11.2	2.6	5638	347	1000	0
0	0	EB	60	0	141	4.7	590	24.1	0.9	7.382	21.7	29.33	53.1	473	0.6	10.1	2	9215	584	1000	0
0	0	FB	31	1	137	4.5	740	16.6	0.7	7.424	23.5	18.85	50.5	279	1.5	10.7	1.3	340	326	501	0
1	1	FB	33	1	144	4.5	650	40.9	0.9	7.385	20.5	11.37	46.1	81	5.7	16.2	4.2	688	535	680	1
0	1	EB	51	1	143	4.7	500	16.3	0.6	7.244	18	16.97	46.9	649	1.3	12.3	6.2	22560	2464	1000	1
0	0	FB	40	0	138	4	0	13.9	0.7	7.444	22.6	15.15	53.4	122	0.9	9.7	2.2	160	332	57	0
0	0	FB	63	0	142	5.6	450	11.2	0.8	7.394	21.5	16.68	56.9	231	0.7	9.6	2.4	330	653	136	0
0	0	FB	10	1	149	4.5	700	11	0.6	7.436	23.7	14.61	49.5	173	0.6	10.9	1.2	1490	307	451	1
0	0	FB	31	1	137	5.2	315	20.5	0.8	7.314	17.8	24.76	64.4	249	0.5	11.5	1.7	362	453	122	0
0	0	EB	7	0	146	4.1	1000	6.3	0.6	7.365	20.8	19.85	43.5	245	1.5	10.4	2.7	51980	1405	1000	1
1	0	FB	98	1	144	4.5	220	17.8	1.4	7.278	16.6	17.73	51.7	367	0.7	9.9	9.9	544	575	533	1
0	0	EB	11	0	138	3.5	3940	21.3	0.8	7.424	19.8	20.35	34	307	0.6	11	3.4	2691	1260	1000	0
0	1	FB	8	1	146	4.2	2100	6.6	0.4	7.392	15.6	11.6	33.8	147	2.1	12.2	7.2	82	315	19	0
0	1	FB	16	1	144	4	620	16	0.6	7.402	20.9	13.04	44.4	448	0.3	9.7	3.4	73	230	34	0
0	0	EB	35	0	139	5.4	590	17.5	0.8	7.39	20.2	6.81	54.6	181	1	10.7	3.1	551	413	844	1
0	0	EB	33	0	144	3.7	1390	12.1	0.7	7.416	22.7	11.85	48.7	158	0.8	10	2.8	1669	423	1000	1
0	1	FB	20	1	141	4.6	460	17.4	0.8	7.447	19	19.89	52	353	0.5	27.6	1.4	126	438	74	0
1	0	FB	93	1	144	6.7	270	20.7	2	7.008	11.6	31.06	62.8	353	2.3	16.7	8.6	28080	3081	1000	1
0	0	FB	21	0	143	4.7	423	12.1	0.9	7.398	23.1	17.33	51.2	295	0.5	11.6	2	400	307	142	0
0	0	SB	33	0	137	4.4	1620	8.2	0.8	7.379	22.1	15.71	49.2	296	0.8	10.5	1.2	157	348	70	0
0	0	FB	15	1	141	4.2	540	14.3	0.9	7.361	22.8	14.74	45.9	199	0.8	11.4	2.8	164	222	49	0
0	0	ChB	31	0	138	5.2	640	16.3	1	7.388	21.7	15.75	57.7	199	0.8	10.8	1.6	135	174	63	0
1	0	FB	42	1	152	5.6	1270	25.3	2.5	7.022	9.5	38.21	68.2	269	1.8	10.9	10.1	2313	1464	1000	1
0	0	FB	24	1	136	6	150	26.4	1.4	7.386	20.1	24.77	68.8	140	1.5	13.1	4.4	198	389	142	1
0	0	FB	4	1	145	4.5	485	15.7	1	7.224	19.5	13.84	49	225	0.9	16.7	7.8	815	252	940	0
0	1	FB	26	1	142	4.7	530	6.9	0.5	7.333	19.5	19.51	46.4	350	0.5	11.9	3.3	111	269	17	0
0	0	EB	35	1	141	4.8	1028	38.6	1.5	7.382	19	37.81	64.4	255	1.1	11.7	3.9	10550	766	1000	1
0	0	FB	15	1	144	4.4	1200	8.9	0.6	7.392	21.2	9.3	49.4	142	0.8	11	3.6	424	268	129	0
0	0	EB	16	0	144	4	1490	21	0.8	7.394	22.9	18.84	43.1	225	1	11.4	0.7	1788	363	1000	0
0	1	FB	32	1	146	4.5	3070	24.8	0.5	7.407	19.8	22.61	51.5	224	0.9	9.9	1.7	602	423	375	1
0	0	FB	21	1	145	4.4	490	17.9	0.7	7.356	23.3	15.65	48.5	233	1.8	10.2	2.5	362	330	119	0
0	0	FB	72	1	142	6	1176	18.2	1.2	7.331	20.6	21.45	70.7	166	1.1	11.3	3.1	233	716	560	0
0	1	FB	8	1	146	3.6	1010	6.3	0.5	7.432	24.7	8.8	34.3	224	0.6	12	1.9	59	239	168	0
0	1	FB	63	1	144	7.1	300	16.3	1	7.138	11.8	39.14	61	306	0.6	13.6	4.5	1382	699	698	0
0	0	FB	45	1	145	6.5	2980	18.9	1.3	7.25	15.8	22.55	61.2	171	1	12.1	3.5	745	771	317	0
0	0	EB	5	0	142	4	73	15.4	0.7	7.413	25.1	16.27	44	233	0.9	11.5	0.5	1558	299	1000	0
1	1	FB	30	1	140	4.6	1480	16.7	0.4	7.421	20.7	20.03	46.3	264	2.9	11.8	1.7	4183	844	1000	1
1	0	FB	99	1	148	6.3	645	25.1	1.1	7.143	15.6	15.35	55.4	165	1.7	16	9.4	14766	1661	1000	1
0	0	FB	40	0	141	4.2	300	9.7	0.8	7.372	21.8	21.33	50.4	199	1.1	10.1	2.9	285	331	235	1
0	1	SB	23	0	139	4.3	1950	24.2	0.7	7.455	20.1	17.04	47.3	381	0.6	9.5	3.9	131	368	92	0
0	0	FB	11	1	143	3.8	1850	22.4	0.9	7.358	25	6.73	41.6	271	0.4	11.8	1.1	231	175	51	0
1	1	FB	80	1	144	4	1215	14.5	1.2	7.142	14.9	23.23	58	195	1.2	15	9.1	500	648	712	1
1	0	FB	80	1	145	5.2	1355	15	1.1	7.307	16.7	20.13	60	236	1.1	10.6	3.7	610	561	217	0
0	0	FB	19	0	148	5.4	495	63.5	4.9	7.332	19	9.79	36.6	295	0.4	12.1	0.9	778	248	1000	1
0	0	ChB	17	1	140	4.5	5270	8.3	0.7	7.382	23	2.07	47.2	213	1	14.3	1.2	1745	462	280	0
0	0	FB	65	1	143	4	1250	17.6	1	7.405	18.7	15.04	48.3	335	0.5	11.3	8.9	74	395	25	0
0	0	EB	10	0	142	4.1	1180	13.8	1	7.255	15.8	24.37	43.8	218	0.6	10.7	5.2	64680	2245	1000	1
0	0	EB	21	0	143	4.3	2420	15.6	0.8	7.395	22.1	12.93	41.9	230	0.7	12	0.9	732	332	629	1
0	0	EB	20	0	141	3.9	1850	11.2	0.6	7.39	27.2	18.44	44.4	345	1	11.3	0.7	416	239	304	0
0	0	FB	30	1	141	3.9	2940	16.2	0.6	7.401	21.4	25.85	55.9	210	1.6	10.6	2.6	237	488	35	0
1	0	FB	26	1	144	3.7	390	28.7	2.4	7.218	16	17.4	52.9	122	1.7	16.3	4	14319	2367	1000	1
1	1	FB	56	1	142	5.3	150	29.4	1	7.279	15.6	26.65	58.7	230	0.4	11.3	6.1	136	494	75	1
0	0	FB	8	1	143	4.4	2340	10.6	0.5	7.358	21.2	21.28	47.7	429	0.9	10.9	4.5	93	258	15	0
1	0	FB	95	1	143	3.7	530	19.5	1.3	7.29	19.6	48.2	55.3	320	2	12.3	3.2	383	795	208	1
0	1	FB	25	0	143	4.2	1010	11.4	0.6	7.382	21.2	16.87	42.5	349	0.6	11.2	3.1	120	414	38	0
0	0	FB	21	1	141	3.7	860	15.8	0.9	7.389	22.3	16.12	39.1	287	0.4	11.8	1.7	820	380	1000	0
1	0	FB	71	1	147	4.9	720	23.2	1	7.304	20.4	29.03	53.7	343	2.4	12.1	6.4	1038	793	438	1
0	0	FB	72	0	145	5	2180	13.4	0.8	7.357	17.2	9.33	48.5	213	0.7	10.6	5.6	135	474	46	0
0	1	FB	20	0	143	4.4	2050	14.9	0.5	7.404	21.5	13.81	41	261	0.4	9.6	2.5	129	342	27	0
0	1	FB	20	1	140	4.4	600	24.7	0.5	7.391	27	14.04	38.7	357	0.3	10.8	1.4	255	324	128	0
0	0	FB	27	1	146	3.7	475	14.1	1.1	7.447	16.3	15.9	51.1	280	0.8	12.1	13.7	323	313	57	0
1	0	FB	14	1	143	3.9	650	25.5	0.9	7.453	22.4	20.21	47.3	199	3	9.5	4.3	3058	791	1000	1
1	0	FB	80	1	141	6.4	1030	14.1	0.8	7.317	16.8	35.56	59.7	219	1.2	11.4	7.3	494	831	1000	1
0	1	FB	43	1	141	4.2	345	19	0.6	7.35	17.5	12.6	47.3	234	0.4	10.6	5.4	191	353	78	0
0	0	FB	40	1	146	4.8	1040	18.5	1.4	7.388	17.8	12.6	48.9	335	0.8	11.1	6.2	157	310	198	1
1	1	FB	30	1	147	4.8	1730	12.4	0.8	7.219	12.3	18.57	43.2	135	0.6	47.6	8.8	518	1518	451	1
0	0	FB	35	0	142	4	450	17.7	0.7	7.399	19.9	21.92	43.2	277	0.6	10.7	1	178	413	54	0
1	0	SB	64	0	139	6.1	790	13.7	1	7.329	15.3	38.27	59.6	260	1.5	14.6	4.5	700	618	375	0
1	0	FB	83	1	144	5.7	1510	14	0.7	7.179	16	27.6	61	96	0.6	17.4	7.2	1731	605	1000	0
0	0	FB	40	1	141	4.7	3130	13.5	0.5	7.258	13.4	18.72	56.8	264	0.7	10.7	6.5	104	428	26	1
1	1	FB	33	1	142	4.2	170	25.5	0.7	7.427	20.8	28.1	53.4	268	1.4	12.2	3.7	368	442	247	0
0	0	EB	3	0	145	3.8	1860	26.1	1.7	7.138	13.6	8.23	40.4	34	1.2	41.2	6.5	8908	1446	1000	1
0	0	FB	42	1	138	4.6	1460	16.5	0.9	7.348	18	8.75	61.5	253	1	12	2	541	498	202	0
0	0	FB	37	1	134	5.7	305	24	1.3	7.42	21.2	31.78	61.5	165	2	13.4	2.2	737	444	317	0
0	0	EB	13	0	139	4	1190	11.3	0.8	7.418	22	13.1	45.6	53	0.6	11.1	1.8	18915	533	1000	1
0	0	EB	26	0	145	3.3	620	31.4	1	7.393	20.5	21.96	49.7	275	0.7	11	0.6	1853	312	1000	1
0	0	FB	51	0	141	4.1	2830	14.4	0.8	7.307	16.8	19.91	56.4	186	0.9	12.3	8.6	980	487	490	0
1	0	FB	92	1	147	4.3	2840	12.6	0.8	7.316	20.5	31.25	60.9	330	1.4	12.6	5.6	416	501	433	0
0	0	FB	33	1	137	4.3	2370	7	0.5	7.403	21.9	21.83	43.9	225	0.8	11.2	2.3	185	363	68	0
0	1	SB	30	0	138	4.2	4075	14.1	0.7	7.425	24.3	13.71	46.5	185	0.5	10.7	4.5	116	195	63	1
0	0	FB	12	1	143	3.7	143	9.3	0.4	7.449	22.9	17.6	43.9	428	0.6	11.8	2.2	137	276	45	0
0	0	FB	38	1	144	3.9	1150	20	0.5	7.432	23.2	9.92	48	171	0.8	10.3	1.2	180	344	45	1
0	0	FB	16	1	142	4.4	3240	12.8	0.6	7.409	23.7	14.41	39.2	287	0.6	10.7	3.3	140	320	34	0
0	0	ChB	60	1	141	4.1	585	8.3	0.9	7.32	21.9	9.87	54.6	127	0.8	33.5	2.7	134	300	39	1
0	1	SB	25	0	145	4.4	780	12.3	0.6	7.38	23.4	7.5	50.1	299	1	10.9	3.7	93	283	37	0
0	0	FB	6	1	142	3.7	300	15.1	1.4	7.448	20.1	10.99	48.5	351	0.6	11.9	6.9	356	280	83	0
0	0	FB	31	1	146	4.6	3290	11.3	0.5	7.286	16.1	19.6	52.8	253	0.7	11.6	8.5	1117	470	202	0
0	0	FB	19	0	145	3.6	1870	16	0.8	7.353	18.3	17.3	53.8	230	0.8	11.2	3.5	321	335	132	0
0	0	SB	73	0	142	4.6	2080	18.9	0.8	7.357	22.6	2.43	47.1	224	0.7	16.7	2.2	570	252	313	0
0	0	FB	44	0	145	4.2	2310	16.4	0.7	7.395	21.1	19.22	50	168	1	13.3	3.9	295	389	89	0
0	0	EB	50	1	143	3.6	1395	19.4	0.9	7.359	21.7	28.4	56.8	316	3.1	10.2	6.3	16038	943	1000	1
0	1	FB	27	1	140	4.3	2320	15.5	0.7	7.394	22.7	10.33	39.7	402	0.4	11.8	0.8	73	176	23	0
0	1	FB	20	1	140	4	4950	4.8	0.5	7.414	23	19.74	36.8	265	0.4	11.2	5	279	278	59	0
0	0	FB	33	0	144	4.1	455	18.6	0.6	7.392	22.1	9.27	46.1	183	1	13.8	1.2	1506	303	1000	0
0	0	FB	23	1	145	4.7	1305	16.6	0.7	7.297	19.4	14.76	50.1	246	0.7	10	2.3	176	388	45	0
1	1	SB	25	0	140	4.1	305	10.8	0.5	7.384	20.2	15.88	44.8	250	2.2	11.1	2.8	66	384	52	0
1	1	FB	66	1	146	3.6	2080	17	0.7	7.139	12.2	29.46	55.1	335	0.7	12.1	8.1	106	716	77	0
1	1	FB	97	1	143	4.6	2000	16.5	0.6	7.285	14.3	10.82	56	152	1	11.8	11.1	83	453	76	0
0	0	FB	30	0	140	4.3	715	16.2	0.6	7.341	20.2	31.28	49.2	242	1.2	11.3	1.3	240	352	152	0
0	0	FB	26	1	147	4.8	1490	24.5	1	7.344	18.3	17.06	51.2	183	2	10.9	2.9	6623	609	1000	1
0	0	FB	14	0	140	3.9	150	28.3	0.8	7.343	20.2	25.77	43.3	241	0.8	10.9	1.6	297	278	157	0
0	0	FB	30	0	137	3.9	590	15.1	0.8	7.423	21.7	9.09	44.4	152	1	11.7	3.2	4300	427	753	0
1	0	FB	85	1	138	3.9	790	21.5	1.1	7.323	18.4	50.07	56.5	406	1.3	12.9	5.1	459	509	466	0
1	0	FB	88	1	141	4.1	500	19	0.9	7.313	17.6	34.42	55	371	0.8	11.6	3.9	177	323	61	0
0	0	FB	85	1	141	4.6	3940	20	0.7	7.355	18.8	25.06	55.5	491	1.4	10.9	3.7	1150	542	450	0
0	0	FB	65	1	148	5.1	2170	19.4	0.9	7.285	18.4	14.41	58.4	256	0.6	13.2	3.2	140	334	104	0
0	0	EB	25	0	144	4.3	2420	22.5	0.7	7.382	21.5	13.41	40.2	276	0.4	11.2	0.9	603	261	653	0
0	0	FB	22	0	142	4.3	700	18.2	0.8	7.398	23.5	6.7	40.9	216	0.7	11	1.2	152	192	38	0
0	0	FB	54	1	142	5.3	740	17.2	1	7.375	21.2	13.89	56.6	340	0.7	11.1	4.5	125	295	29	0
0	0	EB	14	0	143	4.3	930	11.3	0.6	7.412	22.2	13.7	40	248	1.4	10.9	1.2	16384	549	1000	1
0	0	FB	40	1	144	3.6	1470	11.2	0.5	7.444	24.4	16.7	40	237	1.1	11.9	2.9	94	266	19	0
1	0	FB	80	1	137	6	53	47	2.6	7.305	18.5	30.86	57.5	108	1.1	12.8	3	1500	546	485	1
0	0	EB	23	1	142	5.2	355	7.7	0.7	7.308	19.6	10.29	49.4	216	0.6	10.7	2.2	2114	717	1000	0
0	0	FB	26	0	144	4.2	950	8.8	0.6	7.403	21.6	10.93	49.7	226	0.9	10.8	1	234	237	31	0
1	0	FB	90	1	142	6.8	1640	13.8	0.9	7.239	17	38.73	60.1	120	2.7	11.1	9.6	239	856	306	1
1	1	FB	25	1	152	5.3	350	16.4	1.1	7.135	11.6	3.71	54.4	106	5.3	13.5	7.2	7011	2401	1000	1
1	0	FB	91	1	147	4.9	920	22.5	1.4	7.31	21.2	34.67	55.4	161	0.9	11.5	3.6	697	463	1000	0
1	1	FB	90	1	147	5	33	26	3	7.34	14.9	23.55	50.5	83	1.2	35.8	13.4	2104	5490	1000	1
0	0	EB	36	0	144	4	1010	12.8	0.8	7.385	22.3	14.86	48.8	164	0.6	11.3	6	282	276	587	0
1	0	FB	80	1	133	5.5	180	41.4	2.9	7.39	19.1	26.04	46.6	117	1.3	15.1	2.5	1236	412	1000	1
1	0	SB	88	1	142	6.4	376	14.9	1	7.135	14.2	42.1	69.7	115	2	12.1	4.5	1161	952	704	1
0	0	FB	32	1	135	4.7	460	12.2	0.9	7.306	20.4	25.16	54.5	201	2.6	12.1	4.9	12385	709	1000	1
0	0	FB	40	1	142	4.4	2260	19.6	0.6	7.31	19.5	11.33	40.9	163	0.8	12.1	2.7	452	338	131	0
1	0	FB	40	1	137	5.2	1260	43.7	1.8	7.343	15	36.34	60.7	182	1.5	13.4	7.1	256	748	380	0
0	0	FB	30	1	141	4.6	340	27.7	0.8	7.444	25.6	12.8	41.1	316	0.6	10.8	1.5	421	325	89	0
0	0	FB	30	1	142	5	1315	15.7	1.2	7.239	12.9	16.92	38.1	117	0.4	18.3	9.6	1508	576	1000	0
0	0	SB	37	0	135	4.4	860	19.5	0.9	7.412	21.8	3	49.2	126	1.2	13	2.9	286	146	118	0
0	0	EB	11	0	142	3.3	2610	14.5	0.8	7.387	23	21.8	44.5	249	1	10.4	4.5	24909	815	1000	1
0	0	EB	4	0	141	3.9	900	19	0.9	7.437	23.4	18.2	42.7	303	0.9	10.6	2.4	3778	290	1000	0
0	0	FB	35	0	143	4	1895	10.8	1	7.35	21.3	13.53	51.7	344	0.6	9.6	6.2	94	301	21	0
0	0	EB	50	0	139	4.2	995	15	0.9	7.366	20.5	20.25	47	345	0.7	12.5	3	1748	1739	1000	1
0	0	SB	20	0	141	4.3	3200	11.4	0.7	7.383	21.4	10.98	42.5	276	0.8	11.3	1.7	155	272	78	0
0	0	SB	40	0	138	4.9	3070	22.8	0.9	7.302	21	9.99	42.2	203	0.4	9.9	3.6	244	449	46	0
0	0	EB	71	1	141	4.5	930	16	0.8	7.366	21.2	21.65	45.5	251	0.9	10.3	3.6	347	411	499	1
0	0	EB	22	0	142	3	550	12	0.8	7.378	20.3	34.23	39.3	308	0.7	11.1	1.5	20683	734	1000	1
1	0	FB	31	1	138	3.8	500	16.4	0.9	7.402	21.5	24.88	44.4	392	1.5	10.5	3	876	598	351	1
0	0	CoB	50	1	137	4.7	7125	31.6	1.2	7.292	17.8	20.03	29	162	0.3	13.6	5.5	3492	336	1000	0
0	0	FB	60	1	147	3.9	705	13	0.7	7.284	17.9	42.83	52	464	0.6	10.1	3.2	307	629	218	0
0	0	FB	45	1	142	3.5	2295	16	0.7	7.422	21.4	16.85	42	199	0.3	11.5	1.3	127	263	91	0
0	1	SB	20	0	137	5.9	1235	26.4	1.8	7.419	21.6	10.65	42.6	201	0.6	10.8	7	107	257	208	0
0	0	FB	20	1	142	3.4	1720	9.9	0.9	7.395	26.4	11.6	45.7	182	0.8	10.9	2.4	103	262	37	0
1	0	FB	78	1	144	3.3	350	7.2	1	7.18	22.6	21.64	48.9	383	2.1	11.4	7.6	9581	1607	1000	1
0	0	FB	23	1	142	4.8	600	13.7	0.9	7.066	12.3	28.41	41.6	550	0.4	11	4.1	144	374	77	1
0	0	EB	21	0	136	3.9	530	11.3	0.6	7.449	24.5	10.62	40.2	222	1.1	11.8	2.2	34157	1281	1000	0
1	0	FB	70	1	138	5.6	1090	17.7	0.7	7.329	18.9	34.18	53.9	204	1.3	9.8	2.9	8968	689	1000	1
0	0	FB	55	1	140	4.8	100	21	1.1	7.386	19.6	28.84	52	289	1.5	10.7	3.6	336	447	203	0
1	0	FB	45	1	142	5	146	26	2.2	7.402	21.6	21.42	41.6	488	1.6	11.6	4	2724	991	1000	1
0	0	EB	4	0	139	3.6	5150	11.9	0.6	7.435	25	9.55	43.9	204	0.8	11	1.7	2499	225	1000	0
1	0	FB	98	1	142	4.4	40	18	1.3	7.304	16.8	18.62	62.5	690	0.4	11.6	9	1010	1804	1000	1
0	0	EB	5	0	140	4.2	2150	16.6	0.8	7.36	20.8	21.78	46	231	1.3	9.8	2.6	49780	1297	1000	1
1	0	FB	100	1	144	4.6	1195	10.2	1	7.21	17.7	17.26	70.6	176	0.6	11.1	7.9	848	692	1000	0
0	0	FB	29	1	139	4.5	1020	18.6	0.7	7.308	21.8	14.94	40.4	177	0.6	11.3	1.5	191	256	43	0
0	0	FB	43	1	137	5.6	1967	19	0.8	7.329	21	17.61	59.2	163	1.9	10.2	3.6	502	635	317	1
0	0	FB	40	0	136	4.7	1250	16.4	0.6	7.381	19.3	12.1	51.7	226	0.9	10	1.4	148	430	70	1
0	0	FB	30	1	145	3.6	450	11.8	0.9	7.368	17.5	10.48	49.6	328	0.4	10.5	11.9	127	215	35	0
0	1	CoB	22	0	146	3.2	1643	16.5	0.8	7.464	21	8.3	42.3	356	0.6	10.2	3.9	164	258	540	0
0	0	EB	16	0	141	4.2	1560	13	1.1	7.353	19.2	23.07	46.7	249	1.5	12.6	1.9	142350	3922	1000	1
0	0	FB	35	1	140	4.5	2530	14.9	0.7	7.358	19.3	15.77	48.4	222	1.8	11.1	3	905	314	508	0
1	0	FB	66	1	130	4.9	520	17.1	0.7	7.372	23.3	5.53	50.4	103	0.8	12.4	2.1	570	233	95	0
0	0	FB	34	0	135	4.6	970	34.5	1.1	7.436	25.5	10.43	46.4	170	0.7	11.4	2	116	212	98	1
1	0	FB	40	1	142	4.2	985	21.8	0.7	7.426	22.1	21.7	51.8	155	3.1	13.9	6.3	782	440	388	1
0	0	FB	36	1	146	5.9	2120	16	0.8	7.31	17.9	12.98	54.7	197	0.5	11.8	4.5	465	366	36	0
0	0	FB	7	1	141	4	760	18.6	0.8	7.441	25.7	12.08	42.8	164	1.3	10.9	2	109	243	168	0
1	0	FB	44	1	149	4.2	1317	7.6	0.8	7.346	21.6	7.25	42.3	428	0.3	10.3	4.7	577	410	135	0
0	0	SB	50	0	139	3.5	50	16.7	1.3	7.4	19.1	26.64	48	359	1.9	11.8	3.2	956	572	1000	0
1	0	FB	30	0	145	4.9	1020	35.7	2	7.305	14.3	10.59	38.7	164	1.8	18.5	6.3	15460	1590	1000	0
0	0	EB	9	0	144	3.3	350	15.3	1.5	7.355	19.2	20.98	43.4	254	1.3	11.4	1.8	38170	1607	1000	1
0	0	FB	15	1	143	3.9	2040	7.7	0.7	7.297	21.7	11.6	45.2	234	0.9	11.2	5	257	221	561	0
0	0	SB	33	1	140	4.1	490	15.1	0.7	7.418	23.1	30.51	47.2	379	0.8	10.9	1.8	367	441	761	0
0	1	FB	21	0	138	4.2	530	20	0.6	7.44	21	13.09	32.4	661	0.3	10.6	1	75	225	29	0
0	1	FB	26	1	139	3.6	850	13.3	0.7	7.325	22.6	13.14	36.9	258	1.2	12	0.9	1066	291	385	1
0	0	FB	21	0	147	3.8	885	8.1	0.5	7.362	18.9	8.1	37.9	528	1.7	12.5	5.7	4063	748	1000	1
0	0	SB	20	1	141	4.2	1435	11.5	0.7	7.4	22.9	30.26	47.1	296	1	11	2.2	220	400	92	0
0	0	EB	21	0	135	4.4	640	16.8	0.7	7.42	25	17.56	35.5	207	1	10.9	2.1	35054	1829	1000	1
1	0	FB	91	1	143	5	1474	25.8	1.2	7.154	11.4	27.44	57.9	178	0.7	11.9	6.6	3506	880	1000	1
1	0	FB	36	1	148	5.5	423	11	0.4	7.199	15.6	20.18	53.7	360	0.7	11.4	4.8	3895	764	591	0
0	0	FB	16	1	139	4.3	1140	12	0.8	7.407	23.6	14.47	48.1	380	0.5	11.2	1.7	95	287	59	0
0	0	FB	16	1	141	3.7	440	8.1	0.6	7.388	19.4	7.51	44.2	275	0.8	10.9	5.2	95	212	149	1
0	0	FB	6	0	141	4.2	0	12.7	0.8	7.364	24.3	9.7	51	269	0.9	10.6	1.1	105	212	44	0
1	1	FB	64	1	144	3.9	1785	17.6	0.9	7.246	11.6	38.29	49.9	873	1	15.7	9.9	10332	1600	1000	1
0	0	FB	61	1	138	5.8	880	13.4	0.7	7.458	21	13.49	58.8	228	1.4	11	4.2	197	511	57	0
0	0	FB	5	0	143	3.6	530	23.6	0.7	7.373	21.5	19.72	39.7	233	0.8	12.5	0.5	199	185	80	0
0	1	EB	27	0	145	3.9	1490	8	0.4	7.335	18.8	9.08	36.1	264	0.7	14.6	2.3	163	202	38	0
1	0	SB	24	0	141	4.1	150	20.8	1.3	7.461	16.9	20.65	39.3	342	1	11.5	3.9	181	304	276	0
0	0	FB	10	1	139	3.7	1000	12.9	0.7	7.442	23.4	14.2	47.6	258	1.1	11.5	1.8	103	228	58	0
0	0	FB	30	1	143	4.4	930	13.9	0.7	7.362	20.9	11.99	48.1	365	0.6	11.2	5.9	98	226	23	0
0	0	FB	37	1	143	4.2	680	21.8	0.7	7.295	17.7	26.69	52.6	205	1.8	12.8	2.6	813	534	576	1
0	1	FB	20	1	142	3.8	530	11.1	0.8	7.269	12.8	13.9	42.1	199	0.3	12.7	12.5	292	439	558	0
0	0	FB	11	1	142	4.1	450	12.9	1	7.319	18.3	12.78	47	350	0.4	10.8	1.3	126	204	479	0
1	0	FB	27	1	139	3.5	330	21.4	1.2	7.432	19.9	29.29	54	84	1.2	10.3	5.1	395	572	445	0
1	0	FB	98	1	146	5.6	480	15.1	1.1	7.197	17.6	12.5	52	303	0.5	10.6	4.3	683	1194	1000	1
0	0	FB	60	1	139	4.3	595	19.4	0.8	7.377	21.1	17.67	58.1	206	1	11	2.5	340	417	319	0
1	0	FB	45	1	137	4.7	310	9.8	0.5	7.379	23	13.8	41.4	330	2.5	12.6	1.8	382	410	284	1
0	0	CoB	65	1	138	3.7	410	16.9	0.7	7.359	21.1	27.48	43	292	0.7	11.5	0.9	188	326	100	0
0	0	FB	50	1	139	5.2	314	20.1	1	7.298	18.7	21.73	59.6	284	1.2	10.2	3.2	220	473	60	1
0	0	FB	4	1	140	4	450	11	1	7.392	22.7	15.2	43.5	152	1.8	12.5	0.5	309	266	58	0
0	1	FB	20	1	143	4.3	240	17.8	0.5	7.298	17.2	35.03	45.8	609	0.9	10.1	1.7	387	460	82	0
0	1	FB	70	1	139	4.5	160	20.6	0.7	7.273	16.3	38.24	56.2	588	0.8	10.9	5.6	268	489	174	0
0	1	FB	40	1	135	4.1	1240	10.3	0.5	7.396	23.2	7.51	39.8	149	0.7	11.1	1.7	128	205	69	0
0	0	FB	22	0	139	4.4	70	14.7	0.6	7.402	22.2	25.99	51.8	324	0.9	11	1.4	631	307	192	1
0	0	FB	32	1	143	4.3	865	13.7	0.9	7.368	22.4	12.7	45.6	196	2.1	12.3	1.3	1381	309	1000	0
0	1	FB	25	1	135	3.8	600	11.9	0.6	7.407	24.4	3.98	38.7	83	0.9	16.1	1.9	3673	371	1000	1
0	0	FB	42	1	135	4.7	635	13	0.8	7.374	21.4	13.59	50.2	197	0.6	11.8	2.2	555	231	126	0
1	0	SB	62	1	144	6.1	315	26.8	1	7.31	18.5	27.3	58.4	218	1.6	11.9	4.2	464	611	679	1
0	0	FB	7	1	145	3.5	300	12.8	0.7	7.466	25.5	19.67	41.3	347	0.5	11.4	2.4	86	248	34	0
1	1	FB	24	1	143	4.7	240	16.6	0.9	7.402	20.4	15.7	44.3	316	1.3	11.1	2.8	148	365	185	0
0	0	EB	3	0	141	4.2	5270	12.1	0.6	7.391	21.3	11.34	43.7	200	1.7	13.7	0.7	2732	221	923	0
0	0	FB	1	1	144	4.3	790	16.7	0.8	7.288	16.1	11.8	43.9	323	0.4	11.5	9.4	182	262	79	0
0	0	FB	23	1	139	4.6	1035	8.8	0.6	7.373	20.7	19.21	55.7	241	0.8	10.6	2	1078	375	161	0
1	0	FB	90	1	139	3.9	665	21.4	0.8	7.253	19.6	21.87	56.7	275	1.7	13.9	6	454	648	830	0
0	0	CoB	61	1	141	4.3	1010	16.3	0.9	7.248	18.6	35.83	61.6	239	1.2	12.3	2.1	181	491	148	0
0	0	FB	47	0	139	4.4	2085	10.8	0.6	7.388	22.4	16.86	51.7	159	1.1	11.7	1	397	262	162	0
1	1	FB	70	1	143	4.7	2275	15	0.5	7.297	18.5	14.11	49.7	110	3.5	12.6	5.2	12493	1098	1000	0
0	0	FB	20	1	139	4.2	375	14	0.7	7.41	22.5	28.6	51.5	221	1.8	13.1	1.7	326	285	168	0
1	0	FB	98	1	145	4.9	680	34.5	1.6	7.22	19.3	48.96	70.6	327	3	15.3	8	3499	1697	1000	1
0	0	FB	8	1	139	3.8	2030	14.4	0.7	7.415	26.4	13	45.4	211	0.3	11.6	1.8	112	227	1000	0
0	1	FB	42	1	134	5.8	192	8.7	0.5	7.267	17.2	26.4	48.8	482	0.5	12.1	4.7	324	377	58	0
1	0	FB	87	1	134	4.6	235	28	1.5	7.326	17.1	38.53	58.9	722	1.7	14.6	6.6	18143	1972	1000	1
1	0	SB	95	0	140	4.1	810	20.1	0.9	7.339	20.6	18.3	50	194	0.9	11.3	3.9	116	511	33	0
0	0	EB	15	0	139	3.9	2575	14.4	0.5	7.416	23.1	15.9	45.1	256	1.5	11.4	0.9	917	253	980	0
0	0	EB	20	0	141	3.9	0	13.4	0.6	7.38	22.4	14.38	39.2	279	0.6	11.3	0.7	3870	343	1000	1
0	0	FB	3	1	141	4.2	400	12.5	0.6	7.39	23.2	18.31	49	220	1.3	11.6	0.6	356	191	70	0
0	0	EB	5	0	139	4	470	27.3	0.5	7.388	22.5	16.75	38.9	199	0.8	12.8	0.4	1778	211	1000	1
0	0	FB	9	0	151	4.1	935	11.1	0.8	7.361	23.5	10.31	46.6	428	0.4	10.6	3.7	212	214	45	0
0	1	FB	33	1	143	4.3	640	11	0.4	7.357	19	11.43	50.3	286	1.4	13.2	4	188	278	108	0
0	0	FB	14	1	143	4.2	3180	10.8	0.7	7.362	19.7	9.63	47	161	1.7	11.3	2.4	138	235	47	0
0	0	FB	15	1	147	4.1	450	14.9	0.8	7.302	23.1	6.29	42.2	229	0.6	10.4	2.2	185	244	27	0
0	0	FB	25	1	141	4.3	1710	17.9	0.6	7.333	20.2	22.39	45.9	253	0.5	11.6	1.7	377	341	106	0
1	0	SB	95	1	141	5.6	535	22.4	1.1	7.277	20.5	25.8	57.2	149	1.6	16.4	4.7	251	850	280	1
0	0	FB	30	1	136	4.4	425	17.6	1.3	7.282	23.1	9.22	43.7	57	1.2	10.4	5.9	1265	561	1000	0
0	0	FB	14	1	145	3.8	280	14.3	0.9	7.333	21.4	14.51	45.8	244	0.8	12.7	2	391	253	92	0
1	0	FB	33	0	139	3.8	150	36.4	1.3	7.407	22.8	9.16	34.8	213	0.4	13.5	1.4	974	336	706	1
0	0	FB	71	1	138	5.2	220	15.2	0.8	7.333	20.8	28.59	54.9	327	1.5	11.7	2.1	831	475	466	1
0	0	EB	28	0	139	4.3	2150	16.7	0.7	7.345	19.1	12.73	47	26	0.7	11.2	2	1799	375	1000	1
0	0	FB	41	0	138	3.3	2240	9.6	0.5	7.393	23.1	19.53	43.2	272	0.8	12	1.9	711	420	382	0
0	0	FB	8	1	140	4.3	1200	13.6	0.7	7.401	22.1	15.9	50.1	211	0.8	11.2	0.9	186	265	39	0
0	0	FB	4	1	140	3.8	250	21.4	0.5	7.61	26.5	5.07	38	249	0.8	10.5	1.9	63	232	35	0
0	0	FB	16	0	139	5	2770	45.5	1.6	7.149	10.5	17.36	46.6	222	0.8	11.4	10.5	5475	640	1000	0
0	0	EB	2	0	141	4.2	565	17.5	0.8	7.44	20.8	14.55	38.3	355	0.6	11	0.8	1870	228	1000	0
0	0	SB	22	0	135	3.8	3520	8	0.4	7.511	21.7	9.86	33.6	155	0.5	13.9	11.4	126	134	68	0
0	0	CoB	20	0	136	4.1	350	12	0.6	7.388	24.8	9.7	45	154	1	10.9	1.1	981	174	270	1
0	0	FB	46	1	144	4.1	365	9.1	0.6	7.382	21.7	13.3	49.7	272	0.5	11.8	5	93	266	25	0
0	0	FB	60	1	152	3.9	360	7.5	1	7.443	26.7	4.49	55.9	131	0.7	12.8	3.1	462	301	269	1
0	0	FB	55	1	144	4	1140	25.6	1.1	7.334	17.6	13.81	48.2	235	0.8	12.6	7.5	175	530	37	0
0	0	EB	6	0	143	4	300	14.1	0.8	7.373	25.7	13.4	43.9	272	0.5	10.8	1.1	156	189	47	0
0	0	FB	15	1	139	4.1	500	14.6	0.8	7.441	22.8	15.4	47.8	186	1.4	11.1	2	208	215	59	0
0	0	FB	51	1	142	3.9	595	19.8	0.9	7.378	23.4	14.03	46.5	139	0.8	11.7	2.8	82	343	46	1
0	1	SB	22	0	142	3.8	950	22.2	0.4	7.432	24.9	6.4	37.9	146	0.6	11.1	0.6	119	285	39	0
0	1	FB	15	1	142	4	400	17.2	0.8	7.419	23.8	9.45	38.7	285	0.3	11.4	1.6	204	320	40	0
0	0	FB	23	0	140	4.2	820	16.5	0.9	7.353	29.8	17.1	45.6	254	0.5	11.9	1.4	105	243	48	0
0	1	FB	15	1	142	4.8	1270	19.8	0.7	7.406	22.5	10.3	42.2	179	0.6	12.3	1.8	136	271	176	0
0	0	FB	15	1	144	3.4	610	19.6	0.9	7.552	26	11.8	39.8	260	0.3	10.4	2.5	136	219	33	0
1	0	FB	77	1	150	4.6	1337	24.7	2.5	7.325	19.9	33.64	74	101	0.4	21.2	7.5	384	633	735	0
0	0	FB	23	1	137	3.1	1390	5.1	0.7	7.31	23	17.4	43	170	0.4	10.9	1	324	168	84	0
0	0	FB	24	0	141	4.4	660	18.9	0.6	7.419	21.6	12.7	49.9	255	1.5	10.9	1	150	367	40	0
1	0	FB	61	1	136	4.5	430	21.1	0.9	7.388	20.4	27.34	39.5	252	0.7	13.5	3.4	283	327	253	0
1	1	FB	69	1	137	3.8	782	16.4	0.5	7.435	23	16.3	44	117	1.2	13.4	2.1	160	386	64	0
0	0	FB	33	1	140	4.5	970	13.3	0.7	7.41	22	12.21	44.4	152	1.2	11.7	2.3	442	220	152	0
0	1	FB	32	1	140	4.1	2510	14	0.6	7.345	19	12.93	41	343	0.4	11.4	4.7	747	307	318	0
0	0	EB	23	0	140	4.4	995	17.9	0.8	7.373	20.4	15.67	47.5	206	0.5	11.4	3.2	838	280	1000	0
0	0	FB	51	1	139	4.4	1180	17.3	0.6	7.35	18.9	7.95	51.5	172	0.6	11.1	2.8	169	314	36	0
0	0	FB	26	1	146	4.7	760	30.9	0.9	7.389	24.1	8.56	48.8	137	1.2	12.3	1.9	276	288	64	0
0	0	FB	14	1	141	3.6	580	7.8	0.6	7.368	21.9	9.9	47.1	248	0.9	12.3	1	374	180	55	0
0	1	FB	62	1	138	3.8	570	13.3	0.5	7.33	18.6	28.86	43.9	246	1.3	14.4	2.5	151	432	84	0
0	0	EB	61	0	144	4.5	345	22.3	1.1	7.366	23.8	14.12	55	236	1.4	10.4	2.8	243	729	1000	0
1	0	FB	74	1	139	4.3	570	18.3	0.9	7.393	18	31.77	59.2	311	2.3	10.8	3.2	844	654	725	0
0	0	FB	20	1	145	4.3	1440	11.6	0.7	7.389	22.3	8.2	40.6	152	0.9	11	1.9	342	259	61	0
1	0	FB	80	1	139	4.4	421	17.4	0.8	7.257	16.3	34.31	56.1	457	0.8	13.9	5.4	1700	898	1000	1
0	0	FB	22	0	138	4.1	585	18.3	0.8	7.426	21.6	11.54	50.6	102	0.7	10.8	1.2	304	258	206	0
0	0	FB	31	0	140	3.8	850	8.2	0.9	7.384	19.8	15.55	45.8	326	0.7	10.9	3.5	298	381	249	0
0	0	CoB	31	0	141	4.5	1360	17.4	0.7	7.402	22.4	26.63	49.3	315	1.9	13	1	332	382	408	0
0	0	FB	22	0	144	5.2	2080	14.3	0.7	7.382	23.8	17.37	54.1	334	1.2	10.7	1.2	648	305	151	0
1	0	FB	93	1	140	5.1	550	22.4	1.4	7.204	11.7	54.96	66	212	1.1	17.4	7	1660	575	580	0
0	1	EB	24	0	142	3.6	1630	16.3	0.5	7.338	20.3	16.56	47.4	317	2.3	12	2.4	320	473	183	0
0	1	FB	28	0	132	4.3	650	30	0.6	7.582	23.1	6.79	41.9	180	0.7	11.4	1.7	855	279	110	0
0	0	FB	15	0	143	3.6	235	18.5	0.8	7.416	18.2	14.11	43.7	463	0.4	11.1	4.9	105	193	21	0
0	0	FB	26	1	141	3.7	2765	9.6	0.9	7.429	21.7	14.34	48.5	275	0.5	9.8	2.3	252	226	47	0
0	0	FB	10	0	151	3.5	800	11.5	1	7.4	24.1	6.5	48.5	176	0.8	10.8	1.7	80	221	238	0
0	0	SB	17	0	141	3.6	1480	17.6	1.2	7.428	22	15.57	40.4	207	1.1	10.7	1.6	232	258	391	0
0	0	EB	20	0	142	4.1	4240	7.4	0.7	7.388	20.2	7.32	47.9	220	0.8	11.2	0.9	235	245	59	0
0	0	FB	20	1	140	3.7	650	19.8	0.7	7.412	23.6	8.26	43.3	309	0.5	11.3	0.8	218	214	50	0
0	0	EB	38	0	143	5.3	700	15.4	1	7.378	21.3	22.45	54.3	234	1.2	11.4	4.4	29342	938	1000	1
0	0	FB	23	1	140	3.7	1250	12.4	0.8	7.436	24.5	16.54	44.3	312	0.9	11	1.4	247	327	71	0
0	0	FB	24	0	142	3.6	2375	16.3	0.9	7.376	24	21.53	47.9	293	0.8	12.4	1	431	348	44	0
1	0	SB	94	0	143	5.4	773	13.2	0.9	7.286	17.6	29.41	67.2	153	1.1	11.9	4.4	1106	620	1000	1
0	0	EB	5	0	136	3.4	850	13.8	0.6	7.446	24.6	14.91	41.3	204	1.2	11	1	19689	608	1000	1
0	0	FB	50	0	144	4.2	141	19.3	0.9	7.398	22.8	27.3	50.1	388	2.4	11.4	2.7	524	405	646	0
0	0	FB	48	1	144	4.9	1590	9.7	0.8	7.414	20.5	9.64	58.9	253	1.3	11.3	3.2	188	358	46	0
1	1	FB	77	1	136	4.8	730	9.6	0.5	7.36	18.3	25.01	55.7	240	0.8	11.3	3.9	238	545	92	1
0	0	EB	20	0	145	4.3	950	15.1	0.7	7.385	21.9	15.68	47.6	222	0.5	11.1	3.4	761	318	623	1
0	0	FB	23	1	140	4	1600	14.6	0.8	7.418	21.3	19.21	49.5	303	0.7	11.2	5.2	96	302	50	0
0	0	FB	34	1	139	4.1	1345	16.3	0.7	7.362	23	13.44	47.6	176	1.5	11.6	1.4	376	349	52	0
0	0	FB	85	1	133	5.1	1160	16.6	1	7.259	14.6	13.24	37.4	95	0.8	23.1	8.2	777	208	669	0
0	0	FB	18	1	143	3.7	700	9.1	0.6	7.344	21.5	13.79	43.8	262	0.7	12	0.8	327	236	443	0
0	0	FB	16	0	143	3.8	1050	11	0.6	7.378	21.4	15.06	40.5	269	0.9	12.3	0.5	265	211	359	0
0	0	FB	51	1	139	4.3	1985	12.7	1	7.364	24.1	12.83	51.3	200	0.5	10.2	2	116	372	134	0
0	0	FB	25	0	129	5.7	1100	21.5	1.2	7.384	23.1	6.13	54.9	219	1.4	13.6	2.1	94	188	44	0
1	0	SB	65	0	138	4.4	1885	13.8	0.7	7.346	21.1	6.37	46.6	258	0.5	11.9	2.9	785	603	551	1
0	1	FB	19	0	137	3.9	4500	18.7	0.7	7.425	23.3	18.34	44.9	232	0.6	11.4	1.4	98	182	38	0
0	0	EB	14	0	141	4.5	1500	10.5	0.6	7.391	23	17.73	57.6	169	0.9	11	1.7	4533	291	1000	0
0	0	EB	11	0	138	3.9	1760	17.2	0.7	7.418	24.3	15.09	38.2	199	1.2	10.5	0.8	3062	298	1000	0
0	0	EB	19	0	142	3.8	1900	10.2	0.6	7.388	24	10.5	43.9	208	0.6	11.3	2.7	1312	224	1000	0
1	0	FB	73	1	139	5.5	2795	12.2	0.7	7.353	19.4	22.02	59	118	0.7	11.4	4.2	215	447	66	0
0	0	EB	30	1	139	4.2	1295	13	0.7	7.422	22.8	3.53	54	166	1.9	13	1.5	162	200	54	0
0	0	CoB	11	0	141	4.1	4550	16.2	0.7	7.356	20.2	14.35	41.2	341	0.5	12.3	6.7	2947	338	1000	0
1	0	FB	93	1	139	6.1	1820	7.6	0.6	7.268	18	25.17	67	187	1	13.4	2.7	343	447	175	0
0	0	FB	40	0	142	4	900	12.6	0.9	7.49	23.6	17.39	44.9	276	0.7	11.3	1.2	198	282	39	0
0	0	SB	26	0	138	4.4	1390	21.4	0.8	7.421	22.3	9.72	44.8	156	0.8	13.2	1.5	677	310	187	0
0	0	FB	14	1	142	4	300	13.1	0.8	7.399	22.7	14.31	47.1	223	0.5	11	1.3	143	280	39	0
0	0	FB	27	0	141	4.2	3760	20.9	0.8	7.339	20.3	16.76	48	208	0.9	12.2	1.7	698	291	316	0
0	0	EB	40	0	144	4.7	4870	13.5	0.8	7.313	19.4	10.99	41.9	246	0.4	11.9	3	132	530	118	0
1	0	FB	25	1	147	3.8	985	12.7	0.7	7.359	20.6	12.51	42.8	102	1.3	16	5.3	219	384	251	1
0	0	FB	31	0	141	3.8	460	11.7	0.5	7.475	23.5	20.09	49.2	219	1	10.7	0.6	145	296	21	0
0	0	FB	25	0	143	4.5	800	11.3	0.7	7.406	23.7	17.28	45.4	205	0.7	10.5	2.2	414	341	170	0
0	0	EB	7	0	146	4	3905	15.7	0.9	7.385	24.1	15.03	39.3	248	0.7	11.6	3.8	343	274	214	0
0	0	FB	45	1	137	4.6	210	16.3	0.6	7.349	20.7	24.79	59.5	246	0.8	11.8	1.1	178	399	41	0
0	0	FB	14	1	141	4	450	11	0.8	7.4	22.6	18.75	44.4	273	0.3	10.7	1.4	133	260	28	0
0	0	EB	22	0	137	3.6	1650	14	0.9	7.434	22.6	17.03	38.9	205	0.6	11.5	1.6	9588	418	1000	1
0	0	ChB	23	0	138	3.7	175	12.4	0.5	7.387	21.4	16.07	46.4	387	1.2	10.4	0.4	136	172	52	0
1	0	FB	75	1	137	9.5	210	19.8	1.9	7.268	16.9	21.32	71.6	145	0.7	13.1	4.3	449	1646	409	1
0	0	SB	25	0	139	4	240	11.2	0.6	7.416	23	17.52	51.1	350	0.8	12.8	0.7	264	291	114	0
0	1	FB	10	1	140	3	710	6.1	0.3	7.47	23.1	14.7	34	156	0.9	12.2	0.6	750	412	79	1
1	0	FB	77	1	145	5.8	455	16.3	0.9	7.132	12.2	38.09	66.4	218	1.7	14.1	6.3	2170	812	1000	1
1	0	FB	40	1	136	5.6	3060	6.4	0.7	7.191	19.6	29.88	59.9	242	1	12.1	3.7	623	358	164	0
0	0	FB	17	1	141	4.5	850	15	0.9	7.454	21.2	18.33	43.8	247	0.8	11.2	0.7	402	311	131	0
1	0	EB	70	1	146	4.1	1200	21.4	1.1	7.388	24.8	4.36	26	66	0.7	15.8	3.7	17187	882	1000	1
0	0	FB	19	0	141	3.9	960	20	0.6	7.396	20.1	8.92	42.3	104	0.6	13.1	4.5	154	283	82	0
0	0	CoB	8	0	139	3.5	2240	15.4	0.7	7.457	23.4	5.99	26.8	66	1	12.1	1.4	4885	352	1000	1
1	0	FB	84	1	143	4.1	1730	11.5	0.6	7.303	18.6	17.73	46.7	134	0.5	12.3	2.8	187	428	66	0
0	0	FB	46	0	140	3.6	870	14.8	0.6	7.338	24	16.12	54.2	269	1.4	10.3	1.6	285	345	72	0
0	0	FB	14	1	140	4.1	2040	14.6	0.6	7.423	24.7	12.9	46.5	159	0.7	10.9	1.2	281	230	128	0
0	1	SB	11	0	144	4.3	960	20.1	0.5	7.429	22	7.7	37	288	0.1	11	3	113	201	40	0
0	0	FB	80	1	140	4.5	1230	4.8	0.6	7.367	19.2	22.38	52.1	220	0.6	12	1.3	329	442	138	0
0	0	FB	10	1	136	5	1950	4.7	0.6	7.375	18.6	16.85	47.5	330	0.8	12	0.5	128	266	44	0
0	0	FB	24	0	140	3.9	1080	30.4	0.8	7.416	24.8	20.35	44.7	285	2.7	12.1	1.8	3517	354	1000	1
0	0	FB	10	0	140	4.8	1180	17.5	0.9	7.373	22	21.58	44.5	88	0.8	17.2	1.4	1731	534	1000	0
0	1	FB	2	1	139	4.1	2210	17.1	0.5	7.405	22.3	25.7	31.9	260	0.2	11.7	1.5	9434	556	720	0
0	0	FB	5	1	142	4.4	930	15.5	0.6	7.419	24.4	16.25	44.3	164	0.9	11.1	1.8	106	238	38	0
1	0	FB	55	1	138	3.9	980	7.9	0.7	7.17	13.8	21.67	53.2	473	0.7	37.1	3.5	570	489	122	0
0	0	EB	36	1	142	3.4	200	10.4	0.7	7.292	21.8	14.43	46.9	189	0.4	12.1	2.6	2197	627	1000	0
1	0	FB	41	1	145	5	465	12.7	0.6	7.283	17.5	10.71	53.5	301	0.9	11.7	4.9	249	479	45	1
0	1	FB	47	1	138	4.8	2320	14.8	0.5	7.312	21.1	14.12	50.1	106	0.7	11.7	1.3	391	393	320	1
1	0	FB	77	1	143	5.1	540	23.5	0.7	7.296	18.3	10	54.5	142	0.9	11.8	2.1	407	450	448	0
0	0	FB	20	1	142	4.4	1170	19.5	0.8	7.337	19.7	15.11	41.9	274	0.4	10.7	4.2	303	220	340	0
1	1	FB	60	1	139	4.3	325	18.6	0.8	7.16	16.7	44.7	48.5	275	0.7	14.4	2.7	5549	654	1000	0
1	0	SB	17	0	139	3.7	206	19.3	1.2	7.323	16.7	26.03	33.4	209	0.8	11.9	4.7	8048	445	1000	1
0	0	FB	27	0	140	4.5	930	17.2	0.9	7.4	21	18.86	49.2	255	1.4	10.7	3.9	4776	550	921	1
1	0	FB	75	1	151	4.3	4330	13.6	1	7.119	13.1	19.84	63.5	164	2.7	12.5	7.6	5491	1233	1000	1
0	0	FB	20	1	142	4.8	420	13.1	0.5	7.415	22.9	16.7	45.4	239	2.2	11	2.5	1559	411	1000	0
0	0	EB	40	0	146	3.6	1560	11.3	0.7	7.368	21.1	27.91	47.6	305	0.4	11	3.2	425	465	770	0
1	0	FB	15	0	138	4.6	660	16.6	0.8	7.409	22.3	17.06	39.9	292	0.7	12.1	1.2	144	283	167	0
0	0	FB	1	1	145	5.2	2490	19.9	0.8	7.261	19.1	27.94	34.1	194	0.3	13.3	1.6	360	211	255	0
1	0	FB	90	1	145	4.2	710	25.1	0.9	7.136	19	25.5	63.1	189	1.2	11	7.2	1450	628	1000	1
0	0	EB	11	0	138	4.9	2165	23.3	0.8	7.39	21.3	20.63	49.9	216	1.1	11.1	3.3	137880	2946	1000	1
0	0	CoB	13	1	141	4.2	900	7.5	1	7.354	19.6	16.9	42.3	156	0.3	12.1	0.8	1157	339	1000	0
1	0	FB	30	0	144	4.6	1620	18.1	0.9	7.321	17.7	16.91	48.1	289	2.4	11.8	2.7	4007	781	1000	1
0	0	FB	45	1	139	4.2	550	12.1	0.7	7.565	21.1	26.78	51.3	248	1.1	11	2.2	279	456	97	0
0	0	FB	26	1	141	4.2	4350	12	0.8	7.358	21.2	9.6	53	157	1.2	11.5	1.8	202	304	183	0
1	0	FB	91	1	148	3.6	645	18.9	1.3	7.158	12.2	23.27	51.1	234	0.6	10.7	15	569	423	1000	1
1	0	FB	70	1	135	5.7	1090	15.7	0.9	7.303	19	26.3	59.5	118	1.5	11	3.4	217	428	516	0
0	1	CoB	7	0	147	4	540	47.5	1.1	7.41	20.1	17.76	35.2	155	0.4	11.4	1.4	2418	380	920	0
0	1	FB	23	1	143	4.6	990	11.1	0.5	7.334	21.3	17.17	43.6	380	0.6	11	1.9	82	282	221	0
0	0	FB	60	0	142	5.1	1160	18.3	0.8	7.379	20.5	25.3	57.3	245	0.7	11.2	3	378	591	178	0
0	0	FB	18	0	136	4.1	1010	15.6	0.8	7.472	26.7	10.5	49	126	1.2	12	1.2	40	225	28	0
0	0	EB	14	0	140	4	1450	14.3	0.7	7.39	20.5	13.51	42.9	286	0.3	11	2.6	637	199	1000	0
0	1	FB	20	1	148	4.1	1265	15.9	0.7	7.345	18.6	10.98	48.1	236	0.5	11.2	7.8	96	283	23	0
0	0	FB	14	1	144	4.9	4570	18.1	0.7	7.402	24.5	10.32	41.4	209	0.7	11.1	1.5	137	190	221	0
0	0	FB	7	1	145	3.8	2290	7.9	0.5	7.348	17.9	8.63	42.6	162	0.5	10.3	7	82	247	63	0
0	0	FB	5	1	142	4	1950	10.9	0.6	7.355	23.7	12.89	39.1	231	0.3	11	2.1	175	252	54	0
1	0	FB	25	0	141	4.8	385	25.5	1.6	7.36	21.1	11.74	39.8	182	0.8	12.1	1.8	90	213	1000	0
0	0	SB	20	0	140	4.8	340	17.5	0.9	7.385	23.6	11.55	54.7	200	0.7	11.1	2.4	266	230	159	0
0	1	SB	35	0	138	4.1	925	16.2	0.7	7.378	23.1	7.46	39.4	221	0.6	11.5	2.6	70	268	58	0
0	0	FB	52	0	132	4	1100	20	0.8	7.438	26.5	9.3	47.8	103	0.4	10	1.6	64	189	53	0
0	1	SB	27	0	144	4.1	580	14.5	0.4	7.425	22.6	10.4	43.4	328	0.6	11.5	1.4	100	239	116	0
0	0	FB	20	0	135	5.2	105	39.5	2.8	7.327	17.4	26.81	52	242	1.5	11.2	5.2	417	348	761	0
0	1	FB	20	0	146	3.1	400	18.9	0.5	7.342	20.5	22.53	44	295	1.4	11.2	6.2	4368	478	1000	1
0	0	FB	30	0	139	4.2	20	31.1	0.7	7.387	17.9	22.04	51.6	271	3.2	11.8	0.8	2493	412	1000	0
0	0	FB	33	0	138	3.9	300	13.6	0.9	7.355	23.3	18.2	45.7	242	0.3	10.6	2.3	208	348	98	0
1	0	FB	60	1	142	5.8	1176	22.9	2.3	7.022	12	5.9	50.2	98	0.9	18.8	8.2	4886	1123	1000	1
0	1	FB	38	1	137	4.4	1850	14	0.5	7.289	19.4	9.27	36.8	303	0.4	11.2	2.4	71	328	16	0
1	0	CoB	4	0	143	4.3	80	59.4	2	7.448	22.6	7.8	44.6	101	1.5	12.9	4	3232	335	1000	1
0	0	FB	17	1	141	4.4	1140	12.4	0.6	7.331	24.2	6.36	47.1	230	0.6	9.7	2.4	112	238	42	0
0	0	FB	30	0	144	4.2	1035	14.8	0.6	7.374	23.2	11.78	44.5	323	0.4	11.5	3.2	277	298	59	0
0	0	FB	20	1	145	5.1	2485	15.5	1.4	7.298	14.1	13.69	52.3	195	1.5	11.6	9	867	460	76	0
0	0	FB	14	1	142	4	660	8.1	0.4	7.38	26	14.9	41.5	275	0.3	11.2	1.1	172	232	86	0
0	0	FB	10	1	142	4.3	1050	7.3	0.7	7.386	22.8	13.47	46.8	273	0.9	11.2	0.9	196	180	43	0
0	0	FB	10	1	139	3.9	300	13.2	0.9	7.393	22.7	18.5	47.3	224	1.3	11.1	0.8	119	275	1000	0
0	0	FB	13	1	145	4.3	770	17.6	0.9	7.335	20.6	10.1	46.4	214	0.4	10.8	4.5	60	180	53	0
0	1	FB	64	1	136	3.2	1240	12.4	0.5	7.4	19.6	34.26	53.8	312	0.8	11.5	2.3	289	492	350	0
0	0	FB	42	1	141	3.8	2625	16.1	0.7	7.398	22.3	20.24	49.7	331	0.4	10.6	1.1	390	310	134	0
0	1	FB	20	0	139	3.8	1200	12.9	0.4	7.454	22.7	16.43	39	268	0.4	11.4	1.1	89	251	42	0
1	1	FB	40	0	142	4.5	375	35.8	0.5	7.442	25.3	15.25	37.6	174	3.5	16.1	3.1	467	347	241	0
0	1	FB	30	1	137	3.9	3000	11.4	0.4	7.381	20.9	16	39.7	300	0.4	11.2	1.6	121	221	35	0
0	1	FB	24	0	146	4.2	1400	17.2	0.6	7.411	21.5	12.96	43.2	330	1.1	10.6	0.7	288	273	138	0
0	0	FB	29	1	139	3.8	1370	19.3	0.6	7.399	22.3	9.57	48.5	212	1	10.8	0.8	129	198	32	0
0	0	FB	12	0	136	3.8	240	18.6	0.8	7.416	21.1	8.92	51.1	176	1.3	11.2	0.6	1439	286	79	0
0	0	FB	19	0	141	3.6	1270	17	0.6	7.371	22.1	8	37.7	304	0.9	10.7	0.8	418	286	588	0
0	0	EB	30	1	142	3.6	660	12.3	0.7	7.346	24.6	7.31	36.4	78	2.2	13.7	1.8	10391	829	1000	1
0	0	FB	25	0	145	4.3	1580	16.6	0.6	7.323	17	17.06	46.7	216	0.9	10.8	3.7	1143	300	499	0
0	1	SB	15	0	143	3.8	245	14	0.8	7.429	20.2	19.96	41.7	229	0.7	11.7	3.4	110	317	307	0
1	0	FB	70	1	154	3.9	170	16.5	1.8	6.966	8.5	13.41	34.8	66	0.9	29.2	7	1176	387	1000	0
1	0	FB	56	1	138	4	465	12.1	0.7	7.038	6.8	22.96	44.7	341	2.3	20.4	23.2	18549	1349	1000	1
0	0	EB	12	0	141	4.3	1290	15.5	0.8	7.306	18.1	12.99	47.5	186	1.6	12.9	1.9	85500	1509	804	1
1	0	FB	15	0	142	3	5	4.6	0.3	7.457	25.3	7.92	44.4	239	2	11.5	4.8	346	477	125	0
0	0	FB	25	0	138	5	265	17.5	0.9	7.403	23.2	12.79	39.4	300	1.9	10.7	1.9	514	470	1000	0
0	0	EB	10	0	140	4.1	780	12.9	0.8	7.364	20.5	13	46.8	211	1.3	10.4	2.5	16092	564	1000	0
0	0	EB	10	0	140	4	1590	11.9	0.7	7.402	25.1	16.62	43.3	301	0.7	11.5	0.9	29122	964	1000	1
0	0	EB	7	0	143	3.3	820	14.4	0.8	7.37	21.3	18.78	41.2	204	0.5	11.6	1.2	13161	373	917	1
1	0	FB	50	1	139	3.9	1825	26.7	1.2	7.392	22.1	15.45	44.5	169	1.5	13	3.5	666	235	891	1
1	0	FB	35	1	153	3.9	1290	40.4	1	7.281	21	6.28	49.9	66	0.6	13.9	2	483	366	539	1
0	0	FB	29	1	141	4.3	1450	8	0.7	7.406	22.1	17.24	49.9	224	0.9	11	3.1	271	358	77	0
0	0	FB	8	0	142	4	1990	11.1	0.6	7.401	22.2	17.29	42.2	214	0.9	10.6	4	211	289	56	0
0	0	FB	38	1	141	4.4	270	10.1	0.7	7.374	19.7	34.11	46.7	332	0.9	10.7	2.4	91	488	56	0
0	0	FB	3	1	139	4.2	950	16.4	0.5	7.351	23.6	14.95	44.3	180	0.7	11.3	0.8	257	188	72	0
0	0	FB	65	1	143	4.6	710	13.4	0.8	7.358	19.8	21.69	60.9	289	1.1	10.4	3.1	167	344	127	0
0	0	FB	60	0	142	3.9	410	14.5	1.1	7.358	10.1	24.15	52.2	396	1.7	11.7	3.9	171	406	343	0
0	0	FB	41	1	139	4.2	1680	13.1	0.4	7.348	23	13.3	41.9	159	0.5	11.4	1.8	149	291	13	0
0	0	FB	33	1	145	5.4	920	17.3	0.7	7.347	18.8	11.17	50.5	301	0.6	9.7	7.8	153	287	36	0
1	0	FB	74	1	140	5.1	1090	16.7	0.8	7.312	17.3	20.24	64.3	187	1.3	11.3	4.9	202	546	238	0
0	0	FB	37	1	139	4	650	20.8	0.6	7.362	20.1	20.01	53.8	258	1.1	10.9	2.6	512	387	390	0
0	0	FB	24	0	143	4.1	1940	11.2	0.7	7.374	21.8	13.99	47.8	231	0.3	10.9	1.1	118	294	110	0
0	1	FB	32	1	143	4.9	1445	10.3	0.7	7.34	18.5	14	54.1	235	0.8	11.4	1.8	130	364	48	0
1	0	FB	61	0	143	5.1	1035	21.1	0.7	7.332	20.7	17.97	60.3	168	0.9	10.9	2.4	199	457	125	0
1	0	FB	90	1	146	6.5	1620	23.1	1.1	7.186	17	13.5	53.7	136	3	13.2	6.9	154	781	314	1
0	1	FB	61	1	135	6.2	460	24.6	1	7.182	15.6	27.14	60.4	235	0.5	13.4	5.4	142	700	46	0
0	0	CoB	20	0	146	4.5	335	18.3	1.2	7.379	20.2	8.02	45.1	276	0.4	10.5	7.8	694	287	315	0
1	1	FB	31	0	144	6	525	30.2	1.6	7.311	16	24.3	53.5	315	0.5	10.3	4.3	47	415	210	0
0	1	SB	30	0	140	4.5	0	26.8	0.5	7.375	24.2	15.43	44.8	226	0.6	12.5	1	235	399	267	0
0	0	EB	35	0	140	4.4	1775	19.2	0.9	7.342	22.2	5.2	37.2	148	1.4	13.1	2.1	9690	783	1000	0
0	0	FB	60	0	139	4.3	575	26.7	0.6	7.373	18.6	33.47	60.4	329	1.2	10.9	1.8	172	418	144	0
1	1	FB	85	1	144	3.7	395	18.1	0.6	7.297	18.4	22.07	54.4	213	1.7	12	3.8	266	615	187	0
0	1	CoB	7	0	148	3.6	880	65.2	3.2	7.37	18.5	11.42	31.2	82	0.6	11.2	1	14503	649	1000	0
0	0	FB	31	0	137	4.4	2630	14.5	0.8	7.398	21.1	11.72	55.4	172	0.7	11.5	1.6	415	424	82	0
0	0	FB	44	1	139	4.5	500	14.2	0.7	7.39	19.1	30.56	56	294	0.6	13.4	3.1	14688	726	1000	1
0	0	ChB	12	1	143	4.7	1600	14.6	0.8	7.398	19.5	8.19	51	375	0.9	10.9	3.3	175	208	63	0
0	1	FB	48	1	150	4.2	2775	12.3	0.4	7.156	12.2	12.39	49.8	627	1.8	12.8	5.6	100	481	27	0
0	1	FB	26	1	139	4.1	335	35.7	0.7	7.395	20.5	14.35	46.3	254	1	11	1.5	377	304	143	0
0	0	EB	10	0	144	3.9	3510	13.5	0.7	7.421	23.4	13.16	40.5	120	0.7	11.9	1.2	681	577	1000	1
0	0	FB	45	0	150	5.1	430	22.4	1	7.37	21.2	12.98	52.1	275	0.7	11	11.8	1557	476	1000	0
1	0	FB	60	1	140	7	378	27.7	3	7.242	16.8	37.43	64.7	183	2	12.2	5.3	1795	824	1000	0
0	0	EB	30	1	141	3.4	2160	14	1.1	7.373	21.5	15.91	43.8	187	0.6	11	1.9	7784	476	1000	1
0	1	FB	70	1	146	4	1695	15.2	0.8	7.301	15.4	17.4	44.8	392	0.4	11.3	5.3	142	380	49	1
0	0	FB	24	1	138	5	210	16.1	0.6	7.352	22.3	10.3	56.9	306	2.3	12.5	1.2	197	258	39	0
0	1	SB	20	0	144	4.3	1450	11.2	0.5	7.349	19.3	11.42	39.9	243	0.4	11.8	3.5	57	190	28	0
0	1	FB	28	1	147	6.4	1340	8.9	0.6	7.146	12.5	8.57	51.9	239	0.7	13	5.5	1661	550	587	0
0	0	FB	7	1	143	3.4	2490	16	0.8	7.325	17.7	14.85	49.6	189	0.3	11.1	8	233	254	93	0
0	0	FB	18	1	142	4.1	1730	18.3	0.8	7.36	19.8	15.94	42.2	104	0.8	10.4	2	672	275	549	0
0	0	SB	19	0	142	3.8	1390	17.5	0.8	7.419	23.4	15.16	46.4	204	0.6	11.4	1.2	325	318	104	0
0	0	FB	27	0	141	4.7	800	18.9	0.9	7.395	21.2	11.59	53.6	188	1.2	10.6	2.1	144	364	60	0
0	0	FB	17	1	141	4	1700	11.6	0.6	7.381	20.4	13.53	42.9	176	0.2	11.3	1.9	116	247	46	0
0	0	EB	13	0	144	3.7	1900	11.9	0.7	7.405	22	13.74	43.1	164	0.8	12.1	0.9	14321	591	1000	1
1	1	FB	90	1	140	5.3	570	19.2	0.9	7.215	15.7	28.5	53.8	197	1.1	10.6	4	150	533	146	0
0	1	FB	20	1	140	4.5	260	11.3	0.4	7.418	21.8	18.17	47.1	365	0.3	9.9	2.6	108	355	21	0
1	1	FB	85	1	144	4.3	1760	14.4	1	7.155	13.2	26.69	52.6	167	0.4	13	9.6	283	869	264	0
0	0	FB	47	1	140	3.5	450	14.3	0.8	7.37	23.8	26.14	44.4	234	0.8	11.7	2.1	174	387	62	0
0	0	FB	20	0	135	3.3	560	14.6	0.9	7.402	25.6	11.83	44.5	265	0.7	9.4	2.4	223	435	280	0
0	0	FB	40	0	134	4.2	1100	16.6	0.8	7.425	22.8	3.15	38.2	213	0.8	13.6	2.2	246	141	205	0
1	0	FB	100	1	142	3.7	150	16	0.8	7.256	15.7	26.75	61.1	382	1.3	11.4	7.4	321	962	149	1
0	0	SB	67	0	132	4.4	3620	52.8	1.8	7.349	18.1	4.01	47.4	92	0.5	16.5	2.8	1340	304	627	1
0	0	EB	25	0	140	4.3	510	18.1	0.7	7.386	22.6	12.66	46.4	193	1.1	10.7	0.9	14884	505	1000	1
0	1	SB	19	0	142	4	400	22.4	0.9	7.294	13.7	11.3	51.2	130	4.2	12.1	9.1	91	388	380	0
0	0	FB	19	1	137	3.9	865	15.2	1	7.439	20.2	15.1	56	194	1.3	10.7	1.6	93	373	53	0
0	0	FB	51	1	142	3.7	2390	11.6	0.9	7.419	20.9	13.33	56.5	209	0.7	11	4	130	282	61	0
0	0	FB	25	0	142	4.3	780	16.9	0.8	7.397	22.2	11.21	44.7	200	0.5	12.9	0.9	122	279	43	0
0	1	SB	7	0	138	6.9	187	36.1	1.9	7.191	13.5	13.42	42.1	181	0.5	14.2	1.9	261520	3465	1000	1
0	0	EB	4	0	140	4.3	860	4.2	0.7	7.415	27.6	10.23	42.1	192	0.5	10.2	0.8	31559	817	1000	1
0	1	SB	24	0	143	4.2	60	12.5	0.5	7.448	23.4	13.62	44.1	253	0.4	10.5	2.4	61	201	27	0
1	0	FB	52	1	142	4.2	690	16.2	1	7.427	19.3	17.45	53.3	257	1.3	11.3	3.2	137	493	50	0
1	1	FB	69	1	130	4.2	1065	20.1	0.5	7.398	19.9	14.62	50.5	449	1.6	14.3	4.8	300	504	1000	1
1	0	FB	65	1	138	3.6	1030	6.9	0.5	7.364	22.9	2.5	44.3	28	3	16.5	2.6	93	319	95	0
0	0	FB	70	1	139	4.2	630	17.2	0.6	7.404	18.5	27.95	51.4	261	1.2	11.5	3.2	181	511	50	0
1	0	FB	84	1	142	6.8	1415	21.2	2.2	7.117	12.8	9.88	68	219	0.7	11.2	6	88	377	174	0
1	0	FB	46	0	141	5.2	620	7.3	0.8	7.285	16.9	15.67	55.8	67	3.4	16.3	9.2	371	675	291	0
0	0	FB	25	0	136	4.1	370	12.8	0.9	7.39	24.5	12.6	48.6	200	1.9	12.1	1.8	297	159	182	0
0	0	FB	21	1	140	4.9	950	10.1	1	7.264	17.7	24.86	58.5	195	0.4	11.2	7	252	812	104	0
0	0	FB	61	1	143	4	1200	9.2	0.5	7.263	17.1	16.75	45.7	265	0.5	11.8	5.6	168	500	185	0
0	1	FB	38	1	144	3.8	840	8.6	0.5	7.363	21.3	17.66	42.9	247	0.4	10.1	4.8	232	385	498	0
1	0	FB	90	1	138	4.4	1000	12.6	0.9	7.311	18.1	39.2	61.9	251	0.9	13.3	6.6	205	459	235	0
0	1	FB	48	0	135	3.7	730	11.3	0.8	7.38	20.5	2	49.3	144	0.6	13.1	1.1	88	178	130	1
0	0	EB	21	0	142	3.7	800	15.3	0.8	7.39	23.2	14.55	45.7	250	0.7	11.9	3.2	7938	468	1000	1
0	0	FB	30	0	132	3.8	5630	11.8	0.7	7.44	22.5	4.76	41.9	218	0.8	11.4	1.6	345	141	92	0
0	0	FB	30	1	139	4.8	200	13.9	0.8	7.405	20.8	23.84	44.5	331	1.3	20.7	3	216	401	147	0
0	0	FB	20	1	142	4.3	2040	12.1	0.6	7.356	22.7	7	43.3	158	1.7	11.5	1.3	293	198	140	0
0	0	FB	17	0	143	4	2880	13.9	0.9	7.389	18.3	10.3	27.9	124	0.6	13.9	3.8	2807	748	1000	0
0	0	FB	53	1	140	4.4	1694	19.3	0.9	7.369	22.4	20.71	52.2	232	0.5	9.8	2.4	134	375	34	0
0	0	SB	48	0	142	3.9	900	15.9	1.1	7.417	19.9	14.06	44.3	216	0.2	10.9	1.8	168	573	271	0
1	0	SB	67	0	140	4	1040	15.7	0.8	7.439	21.8	20.14	47.5	228	0.6	11.3	1.7	277	526	218	0
0	0	FB	36	0	141	4.6	310	18.3	0.9	7.4	22.9	13.46	47.6	215	1.8	11.7	2.5	165	243	48	0
0	0	EB	15	0	141	4.4	485	18.6	0.8	7.389	20.8	13.86	46.2	259	0.9	10.8	2.2	16703	602	1000	0
0	0	FB	29	0	142	4.2	2105	14.8	0.8	7.369	22	11.82	50.1	223	0.7	11	1	161	300	55	0
0	0	EB	40	0	146	3.7	1660	10.3	0.7	7.391	24.5	10.5	42.2	189	1	11	1.4	8610	933	1000	1
1	0	FB	82	1	148	4.2	3295	7.5	0.9	7.331	19.4	9.9	58.2	133	1.5	13.9	7.1	1422	589	1000	0
0	0	FB	60	1	144	5.2	1665	14.9	1.2	7.308	22.2	7.35	65.7	111	0.8	13.3	3.9	401	442	504	0
0	0	FB	46	1	137	3.9	890	8.9	1	7.459	26.4	6.53	45.6	159	1	12.9	2.4	107	169	64	0
0	0	FB	43	0	140	4.3	2280	12.6	1.2	7.388	20.5	14.86	50.8	258	0.5	10.4	5.1	127	373	45	0
1	0	FB	90	1	140	5.4	1215	15.4	1.7	7.255	16.5	22.33	63.9	132	0.9	13.4	7.3	1520	468	1000	0
0	0	EB	2	0	147	3.2	2700	14.6	1.1	7.376	16.3	16.7	45.4	316	0.5	10.5	10.2	118	223	1000	0
0	0	FB	70	1	137	5.4	2170	12.9	1.5	7.337	22.5	35.53	64.3	198	1	14.1	3.5	277	597	260	0
0	0	EB	10	0	146	3.8	1100	14.4	0.9	7.476	23	8.77	42.1	230	0.3	10.6	2.5	165	281	190	0
0	0	FB	28	0	141	3.8	660	15.2	0.9	7.585	24.6	19.54	48.5	335	1.1	10.2	2.2	332	354	80	0
0	0	FB	40	1	137	5.5	1930	10.7	0.8	7.356	21.7	19.79	55.7	215	0.8	11.5	2.6	915	492	234	1
0	1	SB	21	0	141	4.3	780	17	0.6	7.473	23.3	19.1	41.7	285	0.6	10.3	2.9	139	225	79	0
0	0	FB	43	1	141	4.1	650	22.8	1	7.356	19.5	19.6	57.6	112	1.4	11.2	1.6	132	478	33	0
1	0	FB	55	0	138	5.8	248	33.4	1.9	7.33	17.5	28.95	58.4	155	1.2	13.1	4.9	156	845	122	0
0	0	CoB	40	0	144	3.5	1250	15.6	0.8	7.414	23.1	13.11	42.6	196	0.6	10.3	2.1	231	308	84	0
0	0	FB	18	1	142	3.8	2130	9.8	0.8	7.39	23.7	15.52	41.8	232	0.3	10.9	2.3	146	334	25	0
0	0	FB	50	0	143	4.9	2750	9.2	0.9	7.373	19.1	21.33	47.8	356	0.4	10.5	2.5	222	495	104	0
0	0	FB	60	0	140	5.8	1540	12.3	1.2	7.363	21.2	21.55	57.6	224	0.6	12.1	5	5415	641	1000	0
0	0	FB	20	0	143	3.7	750	19.6	0.9	7.386	22.5	19.3	44.6	273	0.6	10.3	2.3	178	235	173	0
0	0	FB	20	1	140	3.7	3220	9.3	0.7	7.381	23.3	14.6	48.7	213	0.8	11.8	1.8	66	231	58	0
0	0	EB	27	0	142	3.5	860	17.7	1	7.406	20	14.1	46.6	187	0.5	11.2	1.7	3817	359	1000	1
0	0	SB	47	0	140	4.4	180	19	0.8	7.399	20.1	16.42	44.2	252	0.7	11	2.8	1533	421	1000	0
0	1	FB	50	0	144	4.1	2295	11.4	0.6	7.343	18.4	34.94	54.1	28	2.4	15.3	3.8	88	666	16	0
0	0	EB	24	0	142	4.2	1235	20.2	0.9	7.388	21.6	12.48	40.7	200	1.4	11.3	1.5	75220	1837	1000	1
0	0	FB	61	1	135	5.3	1330	16.5	0.7	7.334	21.8	22.82	53.2	243	0.9	11.3	4	457	464	180	0
0	0	FB	31	1	139	4.8	730	16	1	7.347	21.2	12.3	55.2	251	0.6	11.2	0.7	179	343	156	0
1	0	FB	96	1	141	4.2	2475	10.4	0.8	7.417	22.9	17.4	42.7	188	0.6	13.2	2.1	3821	477	1000	0
0	0	EB	60	0	142	3.7	720	17	0.8	7.317	17.3	15.39	52.9	195	0.9	10.8	0.6	1936	392	1000	0
0	1	FB	23	0	132	3.8	930	13.9	0.3	7.485	24.3	7.71	37.8	166	0.5	11.5	1.3	69	163	44	0
0	0	EB	7	0	140	3.6	2100	8.5	0.5	7.443	24.3	18.38	38.4	182	0.6	11.7	0.5	3451	288	1000	0
1	0	FB	60	1	134	4.7	650	22.7	0.7	7.256	17.2	10.05	54.2	120	1.6	12	3.6	387	536	161	0
0	1	FB	16	0	143	3.3	700	14.1	0.6	7.417	21.3	14.23	42.7	245	0.8	12	5	56	347	23	0
1	0	FB	88	1	143	6.4	955	14.5	1.2	7.272	18.7	26.18	51.2	226	1.1	11	4.3	169	601	165	0
0	1	FB	18	1	145	4.4	1370	12.2	0.5	7.322	20.4	6.15	40.5	209	0.8	10.7	3.7	97	252	247	0
0	0	FB	25	0	145	3.7	1300	16.2	0.8	7.437	24.4	10.68	41.8	326	0.4	9.8	1.9	155	171	33	0
0	0	FB	10	0	142	4.3	2000	14.6	0.8	7.426	24.5	10.7	45.3	258	0.5	10.6	1.9	158	253	31	0
1	0	FB	20	1	138	4.4	155	13	0.7	6.751	6.3	27.26	49.7	211	0.7	11.8	2.1	219	330	1000	0
0	0	FB	40	0	143	4.4	1380	10.9	0.9	7.428	20.3	15.26	45.7	272	0.6	10.6	1	296	338	90	0
0	0	FB	40	1	147	4.8	820	9.6	0.6	7.312	19.5	10.03	60.3	134	0.9	11.5	5	102	429	17	0
0	0	FB	21	0	142	4.2	1020	9.8	0.6	7.392	25.4	14.32	41.2	266	0.6	10	1.2	140	234	67	0
0	0	FB	16	1	144	3.2	3180	10	0.7	7.361	22.3	9.15	44.4	240	0.4	10.9	1.9	218	248	128	0
0	0	FB	16	0	140	3.9	1360	16	0.8	7.427	24.1	6.7	41.9	180	0.9	11.5	1.3	323	240	50	0
1	0	FB	70	1	144	3.9	1028	17.7	1.5	7.045	9.3	21.66	43.9	321	1.5	19.5	10.5	7086	1505	1000	0
0	0	SB	20	0	144	4.6	1050	9.1	0.6	7.338	24.4	11.8	40.6	213	0.5	12.4	1.3	349	482	970	0
0	0	CoB	26	0	143	4	650	12.2	0.8	7.37	22.4	22.76	49.6	359	1.6	12.3	1.4	1488	424	332	0
0	0	EB	9	0	145	4.2	2275	12.1	0.7	7.387	20	10.47	41.5	181	1.8	11	3.3	92360	3155	1000	0
1	0	FB	81	1	146	4.8	690	14.4	1.3	7.3	19.1	36.41	59.1	112	0.3	19.9	7.2	1544	424	1000	1
0	0	FB	6	1	139	4.3	600	15.1	0.8	7.387	21.7	17.06	43.1	258	1.3	10.8	1	2061	294	320	0
0	0	CoB	12	0	139	4	640	11.7	0.7	7.407	24	12	41.4	126	1.1	11	1	202	238	47	0
0	1	FB	12	1	141	3.9	200	9.9	0.6	7.399	22.9	12.64	38.6	281	0.3	11.7	0.9	63	229	41	0
0	0	EB	20	0	144	4.1	870	8.2	0.6	7.391	20.4	27.41	30.1	280	1.4	12.5	3.4	108380	2476	1000	1
1	0	FB	43	0	139	6.4	2090	16.1	0.6	7.396	19.4	16.18	54.4	154	1.1	11	3.5	140	330	57	0
0	0	EB	2	0	142	3.8	1120	11.4	0.7	7.396	22	17.16	44.8	196	0.7	11.6	0.9	10791	428	1000	1
1	0	FB	71	1	137	5.6	2005	13.6	0.8	7.303	18.4	37.33	56.9	257	1.1	12.2	5.6	266	520	151	0
1	0	FB	80	1	146	4.9	770	16.9	0.9	7.323	19.1	31.83	63.1	332	1.9	11	4.2	460	626	262	0
0	0	FB	10	1	140	4.3	740	11.2	0.6	7.383	19.8	19.54	51.6	194	0.5	11.3	0.6	271	249	168	0
1	0	FB	60	0	134	7.1	0	42	4.4	7.299	19	19.19	42.9	322	0.3	12.5	2.6	329	480	758	0
1	0	FB	30	1	148	3.5	15	6	0.9	7.022	9	12.87	50.4	245	0.2	12.6	16.3	245	299	359	1
0	0	EB	29	0	144	4.6	1290	16.5	0.9	7.366	21	9.47	48.3	167	0.6	11.2	2.9	4905	336	1000	1
0	0	FB	7	0	141	5.3	1800	12.5	0.8	7.406	22.2	9.98	42.2	249	0.8	10.5	1.3	513	420	189	0
0	1	FB	9	1	140	4.5	2420	11.6	0.4	7.377	23.6	15.59	42.2	305	0.5	11.7	1.9	118	305	171	0
0	0	FB	22	1	144	4	645	14.5	0.9	7.389	22.2	16.09	47.3	221	0.7	11.6	2.5	150	406	800	0
0	0	SB	40	0	141	6.9	1105	15.4	0.9	7.292	15.9	24.02	61.7	144	0.4	12.5	5.4	150	527	156	0
0	1	FB	16	1	142	4.3	685	18	0.5	7.351	22	10.96	46.8	345	0.4	10.7	1.6	118	254	82	0
0	0	FB	12	1	145	4.1	910	14.1	0.8	7.287	17.7	8.18	48.1	225	0.3	12.1	9.9	267	215	72	0
0	0	ChB	37	0	139	4	2040	18.1	0.6	7.388	22	15	49.4	180	0.5	16.3	1.2	241	479	243	0
1	0	FB	65	1	134	5.9	400	47.2	3.2	7.306	21.5	17.67	38.7	126	0.8	13.9	1.2	12508	589	720	1
1	0	FB	18	1	134	4.1	15	30.6	1.4	7.463	23.4	18.04	47	524	1.8	11.8	3	2205	304	1000	0
0	1	FB	16	1	144	4.7	1040	20.7	0.8	7.37	21.9	11.9	35.5	254	0.3	11.5	2.2	110	255	121	0
0	1	FB	22	1	137	3.7	1410	21.1	0.7	7.394	22.1	4.08	36	164	1.6	12.7	4	7631	504	1000	1
0	0	FB	16	0	146	4.3	2570	9.5	0.5	7.321	19.4	18.24	49.3	258	1	11.8	3.2	8577	526	1000	0
0	0	FB	78	1	137	6.8	1160	24.6	2	7.234	16.9	30.33	65.5	147	1.2	15.1	3.8	454	832	548	1
0	0	FB	41	1	138	5.2	235	20.8	0.6	7.261	20.9	21.08	52.6	307	0.9	14	2.8	216	384	103	0
1	0	FB	92	1	145	3.9	105	15.2	0.9	7.02	8	18.01	53.6	740	1.6	16.9	18.1	9979	1371	1000	1
0	0	EB	51	0	139	3.5	370	13.6	0.9	7.339	19.3	24.52	51.2	241	0.9	11.3	2.6	1730	464	1000	0
0	0	FB	58	1	141	5.2	850	18.5	0.7	7.342	20.5	24.6	57.6	199	1	11.9	2	292	452	380	0
1	1	SB	31	1	144	3.6	200	19.7	0.7	7.315	16.8	16.77	46.9	136	2.3	14.6	7.6	130	385	172	0
0	0	FB	39	0	161	4.9	355	24.4	1.1	7.371	19.5	25.94	52.8	471	1.4	10.8	5.2	567	667	750	1
0	0	FB	42	1	141	4.5	1100	15.4	0.8	7.339	23.2	23.8	54.3	171	0.5	11.2	2.6	193	381	46	0
0	1	FB	25	1	140	4	800	18.9	0.6	7.394	20.6	19.38	47.9	183	1.3	11.9	2.3	157	498	37	0
0	0	FB	20	0	140	4.3	1120	7.4	0.5	7.413	23.9	10.82	51.2	255	0.8	11	1.6	105	258	30	0
1	0	SB	20	0	134	4.7	190	25.8	0.9	7.35	16.2	6.49	40	244	0.4	12.9	2.7	68	295	334	0
0	0	FB	8	1	144	4.4	940	26.7	0.9	7.404	20.5	17.83	34.6	209	0.9	12.7	1.7	3785	443	1000	0
0	0	CoB	11	0	141	4.5	500	19.3	0.8	7.408	20.7	22.01	53.3	355	2	11.5	3.4	1019	273	933	0
0	0	FB	47	0	142	4	1690	19.9	0.9	7.437	20.9	12.38	50	285	0.6	11.1	3.2	188	252	49	0
0	0	FB	24	0	139	4.5	1080	19.5	0.7	7.359	25.3	12.19	45.6	227	2.4	11.8	1.8	10691	704	1000	1
0	0	FB	7	1	149	4	950	8.6	0.5	7.403	22.4	7.57	44.9	312	0.3	12.3	3	188	241	48	0
1	1	FB	64	1	140	4.2	230	10.3	1.2	7.271	13	39.58	62.3	436	2.6	12.8	9	2868	2270	1000	1
0	0	FB	24	0	141	3.8	1320	24.7	0.7	7.439	25.1	10.52	45.6	205	0.5	12.2	0.7	185	283	71	0
0	0	FB	18	1	141	3.5	1370	11.9	0.5	7.327	21.1	25.58	51.4	286	1.2	11.8	1.9	199	354	37	0
1	0	FB	80	1	138	3.9	340	12	0.8	7.31	17.5	24	52.8	250	0.8	11.7	7.5	1253	573	1000	1
0	0	FB	20	1	138	3.3	620	12.7	0.5	7.384	19.4	16.2	44.3	260	0.5	11.5	4.2	963	337	1000	0
0	1	SB	38	0	136	3.7	540	19.8	0.4	7.363	22.6	16.44	43	255	0.4	12.4	1.9	261	432	336	0
0	0	EB	18	0	137	4.1	0	15.6	0.8	7.34	17.7	28.41	41.2	229	1.2	11.8	1.7	115710	2546	942	1
0	1	CoB	13	0	152	3.8	380	37	1.8	7.39	16.8	13.85	31.1	261	0.6	15	4.9	2092	886	1000	0
0	0	FB	16	0	137	4	600	10.5	0.8	7.395	22.1	18.42	40.2	237	1.6	11.9	2.8	112	183	72	0
0	0	FB	40	1	138	3.9	1440	8	0.6	7.322	18.5	20.63	49.6	232	0.6	12.6	1.3	131	365	40	0
0	1	FB	19	1	137	4.6	1375	14.4	0.6	7.333	22.3	12.32	34	71	0.3	11.2	1.3	94	411	134	0
0	0	FB	13	1	143	4.3	970	14.5	0.3	7.335	18.6	11.38	55.2	201	2.4	11.2	2.5	592	353	524	0
0	0	FB	4	1	136	3.7	1230	9.1	0.5	7.533	23.5	8.1	42.8	182	0.5	11.4	2	210	203	46	0
0	0	FB	15	1	139	4.1	2150	13.7	0.6	7.344	18.7	10.99	43	161	0.5	12.8	0.9	1235	268	1000	0
0	0	FB	9	1	137	4.4	1620	14.3	0.5	7.353	20.5	7.3	32.9	175	0.5	11	0.8	3554	301	1000	1
0	0	EB	14	0	144	4.1	1760	12.2	0.5	7.378	22	19.56	50.6	273	1.5	12.1	1.3	74580	1848	1000	1
0	0	FB	5	1	136	3.9	2400	4.8	0.6	7.478	24.6	8.44	27.7	213	0.4	11.4	0.8	1127	202	254	0
1	0	FB	74	1	137	4.8	1160	14.7	1	7.075	15.9	15.63	50.4	213	1.5	14.1	5	635	857	1000	1
0	0	FB	63	0	134	5.3	560	20.8	1.2	7.351	19.2	36.01	60.3	347	1.6	12.4	4.6	1045	641	1000	1
0	0	FB	25	1	133	4.1	960	5.5	0.5	7.385	21.9	7.06	49	221	1.5	14	1	88	236	32	0
0	0	FB	25	1	134	3.9	1580	5.3	0.5	7.393	24.2	15.14	44.6	178	1.7	13.3	0.7	198	195	41	0
0	0	EB	2	0	143	3.6	650	15.6	0.9	7.181	17.6	15.76	53	170	0.7	14.1	4.9	7153	613	1000	1
0	0	EB	1	0	138	4.4	440	13.9	0.7	7.439	22.2	11.46	47.3	274	0.4	12.1	2.5	231	192	44	0
0	0	FB	30	1	137	4.4	395	14.8	0.6	7.454	20.1	15.2	56.3	298	1.5	10.7	1	156	361	43	1
0	1	FB	50	1	138	3.6	1940	20.2	0.5	7.339	22	28.37	45.2	188	1.7	11.9	3.7	188	526	135	0
0	0	FB	9	1	138	4.3	1250	9	0.9	7.392	21.7	14.21	43.2	299	1	11.6	1.1	452	265	28	0
1	0	FB	100	1	142	4	870	21.6	1.7	7.167	14.8	12.4	53.8	98	1.5	13.1	9.3	3034	787	1000	1
1	0	CoB	7	0	132	4.4	660	72.2	2	7.444	17.3	14.63	40.7	40	1.6	12.5	1.3	2556	348	1000	1
0	0	FB	45	1	135	3.4	1130	11	0.5	7.434	24.6	25.02	50.6	292	1.3	11.4	1.3	288	416	237	0
0	1	CoB	23	1	135	3.6	2465	9.8	0.3	7.387	20.9	23.8	36.8	191	1.2	13.3	2.9	2170	418	1000	0
0	0	FB	25	0	136	3.7	1090	15.3	0.7	7.36	20.4	14.2	45.3	192	0.5	12.2	3.3	384	332	554	0
0	0	SB	37	0	139	5	1955	18.5	1.1	7.28	21.6	10.11	44	159	0.5	14.5	2	1409	472	1000	0
0	0	FB	36	1	133	3.8	1035	14.9	0.8	7.322	19.6	16.83	50.8	203	0.8	14.1	2.3	481	172	199	0
0	0	FB	61	0	138	4.1	515	25.4	1	7.357	19.3	4.45	52.6	149	0.6	16	4.9	276	209	125	0
0	0	FB	15	1	141	3.6	1420	21	0.7	7.346	20.5	24.9	42.3	194	0.4	11.6	1.6	1709	331	1000	1
0	0	FB	18	1	134	4.2	2180	7.4	0.6	7.386	22.6	27.98	48.6	205	2.2	12.3	2	756	289	145	0
0	0	FB	16	0	140	4	1150	13.1	0.7	7.412	23	16.9	40.1	212	0.5	9.2	1.6	215	307	196	0
0	1	SB	33	0	140	3.2	460	27.9	0.8	7.344	22.4	15.14	50.6	331	0.7	9.9	2.4	102	412	1000	0
1	0	FB	50	1	142	4	150	14.2	1	7.345	18.8	11.46	50.3	393	0.4	20.6	6.3	1109	411	1000	1
0	1	FB	33	0	129	4.8	640	28.4	0.6	7.422	21.1	10.64	53.4	231	0.8	12.6	1.9	386	356	223	0
0	0	EB	4	0	141	3.8	200	17.9	0.8	7.447	22.9	15.27	45	158	0.9	12.7	1.2	4283	359	1000	1
0	0	EB	4	0	138	3.4	1350	11.7	0.8	7.37	21.9	14.92	45.5	220	2.5	11	1.8	15799	518	1000	1
0	0	FB	13	1	141	4.2	2050	15.7	0.7	7.435	23.5	9.73	39.2	195	0.7	12.1	3.9	460	236	19	0
1	0	FB	42	0	136	4.2	270	17.8	1.2	7.413	23.7	20	49.1	181	0.8	12	1.1	248	449	755	1
1	0	FB	49	0	140	4.5	3055	24.6	1.9	7.227	15.7	14.7	44.3	111	1.9	13.9	6.3	7190	889	1000	0
0	0	CoB	20	0	141	4.2	500	10.3	0.6	7.392	21.8	20.2	51.1	228	0.7	12.3	2.4	576	337	150	0
0	1	FB	32	1	147	3.6	1040	23.3	0.6	7.357	22.1	6.21	44.4	197	0.6	12.4	3.4	129	201	19	0
0	0	EB	2	0	142	4.3	500	16.6	0.7	7.358	22.1	14.57	40.9	247	0.6	10.3	4.6	14034	487	1000	1
0	1	FB	33	0	141	3.8	2340	15.1	0.7	7.354	18.9	14.46	41.2	246	0.6	11.6	3.3	87	311	20	0
0	0	EB	27	1	140	4.4	1360	13.9	0.9	7.341	22.3	12.25	53.4	214	1	11.4	1.7	138	298	58	0
1	0	FB	72	1	142	3.7	350	16.2	0.8	7.465	29	5.12	45	70	1	16.9	1.6	2366	537	331	1
0	0	FB	39	1	143	5.5	1000	16	0.9	7.024	11.1	20.66	63.6	240	1.1	13.5	6.7	91	369	28	0
0	1	FB	42	1	141	3.9	2560	20.9	0.7	7.316	16.3	10.23	43.7	176	0.5	13.6	5.5	107	233	45	0
0	0	FB	44	1	136	4	490	17.7	0.8	7.389	25.1	15.71	47.3	158	0.5	14.3	1.4	493	357	124	0
1	0	EB	36	1	141	3.8	2430	20.4	1	7.355	21.6	9.26	44.4	238	0.8	12	5.2	188	1948	1000	1
0	0	FB	60	1	142	4	566	14.1	1	7.212	16.9	33.63	45.3	239	0.8	12.9	3	317	430	362	0
0	0	FB	32	0	142	3.6	1030	15.7	0.8	7.302	16.1	22.77	49.8	264	1	12.2	2.3	139	334	20	0
0	0	FB	52	1	134	4	895	17.6	0.8	7.397	22.9	9.92	47.4	55	0.6	16.5	2.5	493	608	272	0
0	0	FB	21	0	142	3.7	3280	14.8	0.7	7.344	22.5	18.12	39.2	271	0.5	11.5	2.6	488	293	182	0
0	1	FB	19	1	139	4.3	2410	8.2	0.5	7.31	21.2	7.34	41	195	0.3	11.5	2.8	124	262	302	0
0	0	FB	0	1	144	4.2	1120	21.6	1.2	7.236	18	15.6	44	180	0.5	11.4	5.1	531	302	1000	1
0	0	FB	26	1	143	3.8	730	9.8	0.7	7.313	17.4	6.9	51.8	144	0.9	12.7	2.1	1773	440	1000	1
0	1	SB	24	0	140	3.5	2100	11.3	0.7	7.411	24.2	12.35	40.5	379	0.5	10.6	2.4	130	306	47	0
0	0	FB	20	0	140	4.1	720	13.3	0.7	7.404	23.4	15.92	44.4	254	0.6	10.9	1.7	1276	269	240	0
0	0	FB	34	0	137	4.2	3465	12.1	0.8	7.36	23.2	14.22	48	162	1.2	10.8	1.5	166	283	279	0
0	0	FB	22	1	143	4.2	1660	12.2	0.8	7.351	24.7	9.74	47.8	236	0.4	10.9	3.1	208	221	1000	1
0	0	EB	66	0	146	4	1110	13.6	1.3	7.381	19.2	17.72	55.2	230	1.3	11.3	7.3	7648	1469	1000	1
0	1	FB	0	1	138	3.9	3300	9.7	0.6	7.373	22.8	8.7	41	179	0.5	11.8	1.1	141	344	23	0
1	0	SB	90	0	136	3.6	530	19.9	1	7.301	17.2	25.87	60.1	277	1.3	11.8	5.7	112	581	62	0
0	1	SB	22	0	135	4	100	20.8	0.6	7.413	22.7	11.32	39.4	202	0.5	11.3	1	108	338	53	0
0	0	EB	3	0	137	4.1	2310	22.1	0.9	7.399	21	7.42	41	168	0.9	13.5	0.8	497	262	1000	0
0	0	FB	25	0	144	3.9	780	15.6	1	7.388	22.7	11.1	43.7	140	0.6	10.4	4.1	194	280	26	0
0	0	EB	39	0	136	3.8	2580	6.1	0.6	7.459	25.4	3.05	37.9	144	1.2	13.2	1.4	889	151	168	0
1	0	CoB	80	0	130	5.2	700	14.5	0.9	7.312	17.7	19.86	56.5	113	0.3	13.3	3	449	295	102	0
0	0	EB	5	0	138	4.3	1583	18.3	0.6	7.355	19.4	13.11	50	202	1.8	11.8	1.2	86490	1958	1000	1
0	0	FB	10	1	143	5.3	3530	14.2	0.7	7.197	17.4	17.77	48.3	235	0.5	10.1	3.2	263	256	160	0
1	0	FB	98	1	141	3.9	1610	11.4	0.9	7.314	17.5	21	61	203	1.1	11.8	5.9	372	598	770	0
0	0	EB	18	0	139	3.4	800	14.4	0.8	7.392	21.2	27.72	44.3	87	1	11.1	2.3	37104	905	1000	1
1	0	FB	70	1	137	5.1	1955	22.5	0.8	7.342	18.1	10.87	59.9	171	0.7	11.1	3.9	188	594	195	0
0	0	FB	60	1	141	4	2450	8.5	0.8	7.335	21.7	17.1	47.6	302	1.1	10.2	4	590	483	520	0
0	0	FB	50	1	140	4	290	18.4	0.9	7.365	21.5	16.28	54.1	164	0.5	27.8	2.6	166	358	60	0
1	1	FB	64	1	130	4.6	1300	18.7	0.5	7.407	20.7	14.22	50.9	157	0.5	15.4	2.8	136	133	56	0
0	0	FB	53	0	141	3.9	510	10.2	0.8	7.412	20.9	15.97	49.3	266	0.6	11.3	3.2	96	344	79	0
0	0	FB	55	1	140	5.4	1845	16	1	7.3	17.5	13.01	55.7	184	0.8	11.8	1.8	115	328	76	1
0	0	FB	42	1	136	4.2	2530	10	0.6	7.317	23.1	4.35	41.4	78	0.7	11	4.3	1753	216	288	0
0	1	SB	35	0	140	4	1530	9.7	0.6	7.356	20.8	10.65	47.5	281	0.4	10.7	1.2	161	271	53	0
0	0	FB	10	1	137	4.3	700	22.4	0.9	7.405	21.8	13.2	34.8	192	0.4	13.9	1.1	807	265	1000	1
0	0	FB	32	1	141	4.2	1500	8.7	0.9	7.276	18.8	14.82	46.6	286	0.6	11.7	1.5	438	254	200	0
0	0	SB	22	0	140	3.8	2340	20.6	0.8	7.385	22.2	13.65	43.4	164	0.9	12.3	1.5	221	261	179	0
1	0	FB	40	1	135	6	925	10.5	0.9	7.221	14.3	23.01	68.4	140	1.1	18.1	5.7	255	472	152	0
0	0	EB	20	0	141	4.4	750	20.1	1.1	7.309	18.4	25.87	59	181	0.6	11.2	4.2	16289	738	1000	1
1	0	FB	61	0	142	3.4	1265	15.3	1.2	7.37	17.7	26.07	46	314	1	10.7	7.4	266	633	423	0
1	0	FB	40	1	142	3.5	1660	13.3	0.8	7.33	20.7	23.99	46.5	231	1.1	10.4	5.1	136	332	84	0
0	0	FB	38	0	136	4.3	2370	14.7	0.8	7.35	21.6	20.12	49.8	197	0.6	11.4	1.2	122	317	84	0
0	0	CoB	7	0	139	6.1	450	43.9	3.2	7.332	16.3	21	60.1	209	1.5	11.1	6.6	79276	2114	1000	0
1	0	FB	99	1	139	5.3	2080	27.8	1.4	7.232	14.6	21.57	59.7	155	1.1	13.7	4	5135	787	1000	0
0	0	FB	31	1	143	4.7	1975	18.6	0.6	7.29	15.9	9.39	55.1	193	1.5	10.2	3.9	95	470	23	0
1	0	EB	80	1	144	5.9	880	14.6	1.3	7.037	10.4	24.02	52.1	237	0.5	15	4.1	3830	951	1000	1
0	0	EB	35	0	137	3.8	2120	13.1	0.7	7.387	22.4	14.21	49.5	235	1.4	11.1	3.6	25028	709	1000	1
1	0	FB	70	1	141	4.7	1430	10.6	0.8	7.286	15.9	1.77	47.3	146	0.8	11.3	8.1	226	375	173	0
0	0	FB	30	0	140	3.8	1745	12.5	0.9	7.383	20.6	9.71	47.4	226	0.5	11	2	124	349	98	0
0	1	FB	32	1	143	3.8	1520	14.6	0.6	7.498	23.6	8.03	36.6	298	0.5	10	2.7	98	245	21	0
0	0	FB	52	0	125	4.5	1740	10	0.8	7.392	22.2	13.9	52.2	122	0.6	14.7	1.7	289	219	90	0
0	0	FB	51	0	129	4.1	810	6.8	0.7	7.417	23.5	10.7	46.4	133	0.6	13.5	1	217	189	195	0
0	1	SB	23	0	137	4	1880	13.6	0.4	7.443	21.8	7.78	33.9	228	0.5	10.9	1	341	234	311	0
0	0	FB	24	0	142	4	700	9.2	0.9	7.413	22.7	14.27	40.1	245	0.5	10.9	1.8	125	168	52	0
0	0	EB	10	0	138	3.4	1200	17.2	0.7	7.404	20.9	14.45	39.4	199	0.7	11.1	0.6	5267	292	1000	1
0	0	FB	25	0	139	4.1	3510	12	0.7	7.369	22.1	6.77	40.2	295	1.1	10.2	2.2	84	205	206	0
1	0	FB	87	1	137	5.4	3395	18.1	0.9	7.202	17.8	30.97	60.1	151	1.5	11	3	267	797	157	0
1	1	FB	96	1	135	5.8	1120	13.8	0.9	7.179	15.8	17.87	54.5	137	1.5	12.8	4.8	4732	720	1000	1
0	0	FB	60	1	136	4.3	645	18.4	0.7	7.431	20	26.82	54.5	162	2.2	12.2	5.4	214	590	26	1
0	0	SB	33	0	135	4	1160	8.4	1.1	7.322	15.1	7.21	33.9	162	0.4	11.6	11.8	99	306	64	0
0	0	FB	33	1	139	3.8	2635	20.2	1	7.392	21.8	14.22	47.4	158	0.5	11.2	3.2	440	554	237	0
0	0	FB	25	0	141	4.4	1070	20.6	1.1	7.378	20.4	9.68	44.5	134	0.5	10.7	2.3	193	310	50	0
0	0	SB	45	0	142	3.7	1600	15.1	0.8	7.429	21.9	15.34	41.9	203	0.7	11.6	4	208	305	58	0
0	0	FB	1	1	138	3.7	340	8.3	0.7	7.363	21.4	20.55	44.8	329	1.3	11	4.2	271	540	118	1
1	0	FB	81	1	139	4.6	1105	15.1	1.1	7.22	17.7	13.71	63.9	151	0.4	13.2	8.1	187	317	72	0
0	0	EB	51	0	148	4.4	1350	14.5	1.3	7.334	19.1	22.26	54.6	234	1	12.9	5.8	94910	1212	1000	1
0	0	FB	30	1	140	4.1	1090	16.5	0.9	7.372	22.3	19.51	49.2	290	0.4	9.9	1.7	492	353	373	0
1	0	FB	40	1	141	4.4	980	14.9	0.9	7.275	16.3	11.62	57.5	247	0.2	10	4.2	177	310	34	0
0	0	FB	38	1	128	4.5	480	12.2	1.2	7.407	21.7	6.95	52.8	92	1.4	14.8	2.2	871	361	395	1
1	1	FB	15	1	150	4.1	3800	17.4	1.7	7.2	17.7	10.31	45	201	0.2	16.5	8	4723	550	1000	0
0	0	EB	6	0	140	4.3	1510	16.3	0.6	7.218	17	7.26	39.4	130	0.7	10.8	1.3	48440	1390	1000	1
0	0	FB	51	1	137	4.1	1230	13.5	0.7	7.366	22	16.1	49.6	140	1.1	10.7	2.8	333	447	220	1
0	0	FB	12	0	135	4.1	390	23.5	0.7	7.4	23.6	9.27	38.1	196	0.4	11.8	0.6	187	265	70	0
0	0	FB	31	1	136	4.2	1620	12.1	1	7.353	25	5.05	52.7	172	1.3	10.8	1	102	151	28	0
0	0	FB	40	1	137	4	3640	10.9	0.7	7.392	19.7	10.1	50	164	0.5	11	1.7	152	346	90	0
0	0	FB	10	1	142	4.5	390	14.2	1.3	7.372	22.1	10.3	48	266	0.6	11.2	1	299	190	181	0
0	0	FB	13	1	139	3.7	1280	15.1	0.6	7.381	19.8	16.11	41.4	241	0.4	11.4	0.8	757	195	113	0
0	0	FB	26	0	139	3.9	2985	16.6	0.8	7.423	23.4	8.92	51.1	66	0.8	12.7	0.9	169	272	87	0
0	0	FB	16	1	137	4.1	2450	6.9	0.9	7.389	21.4	9.29	43.2	104	1.7	13.8	1.3	152	279	61	1
1	0	FB	70	1	135	5.7	1150	15.7	1.1	7.323	15.2	10.96	54.2	146	0.6	12.9	6.2	551	330	257	1
0	1	FB	34	1	135	4.3	295	16.8	0.9	7.379	18	20.98	49.4	698	1.1	11.8	2.5	329	366	31	0
0	0	EB	4	0	137	3.9	500	19.1	1	7.365	21.5	19.89	48.4	259	1.2	11.4	2.3	30935	751	1000	1
1	0	FB	28	0	140	5.3	676	11.6	1.1	7.372	17.6	20.34	48.8	180	2.4	11.7	6.3	33597	1330	1000	1
0	0	EB	23	0	138	4.4	2325	15.1	0.9	7.388	20.8	18.86	43.9	362	0.7	11	5.1	10191	516	1000	1
0	0	FB	23	1	139	4.5	430	18.4	1	7.381	20.2	5.12	50.8	379	0.4	10	2.4	156	221	121	0
1	0	FB	97	1	137	3.9	1210	21.6	1	7.188	16.1	22.62	61.2	99	1.3	12.7	4.7	210	577	297	1
1	0	SB	78	0	140	4.3	1340	11.8	1	7.356	19.4	17.94	52.8	290	0.6	11.3	3.6	237	335	42	0
0	0	EB	5	0	140	3.6	500	5.9	0.7	7.431	23.1	17.51	41.8	286	0.7	11.6	2.7	2423	279	1000	1
0	0	FB	25	0	139	3.9	3580	11.8	0.8	7.426	23.6	10.4	47.7	291	0.5	10.1	1.8	202	296	69	0
0	0	FB	22	0	141	3.8	650	11.1	0.7	7.458	23.5	8.26	43.1	208	1.1	12.6	4	137	227	47	0
0	0	FB	60	1	141	4.1	1010	10.4	0.7	7.377	22.2	15.85	53.1	208	0.7	10.2	2.6	177	380	115	0
0	1	FB	25	1	142	3.8	3270	8.7	0.6	7.419	16.1	12.24	36.2	236	0.4	11.1	5.1	113	201	31	0
0	1	FB	48	0	138	3.8	1135	10.8	0.5	7.355	21	10.68	44.8	217	1.2	11.7	2.3	182	346	458	0
0	0	FB	64	1	139	3.8	525	19.7	1.1	7.436	20.9	30.26	53.4	285	1.2	10.9	6.1	242	542	340	1
0	0	EB	30	0	140	3.9	1030	11	1.1	7.353	19.3	13.9	50.2	231	0.9	11.1	2.9	245	361	1000	0
0	0	FB	3	1	135	4.6	1020	14.8	0.6	7.251	14.8	13.04	32.4	172	0.3	12	8.2	365	238	84	0
0	0	EB	8	0	139	4.4	2210	10	0.7	7.322	21.1	13.49	42.4	260	1.6	11.3	2.8	16441	475	1000	1
0	1	SB	16	1	133	4.2	525	15.9	0.6	7.367	23.5	9.1	52	167	0.8	11.4	4.1	850	307	398	0
0	0	FB	50	1	138	4.3	1910	12.6	0.7	7.319	21.1	18.95	51.8	255	0.6	10.7	1.7	183	372	68	0
0	1	FB	24	1	137	3.9	2210	13.2	0.5	7.328	21.4	8.58	39.7	231	0.4	11.4	1.5	77	225	42	0
0	0	FB	38	0	140	4.2	330	18.5	0.8	7.355	20.4	33.16	48.8	298	1.5	11.2	3.9	90	406	53	1
0	0	FB	11	1	139	4.8	3020	15.1	1	7.238	19.9	15.72	50.1	179	0.4	11	4.2	250	302	207	0
0	0	FB	25	1	139	3.7	50	18.9	0.9	7.428	21.5	8.96	49.6	255	0.6	10.3	3.1	134	218	23	0
0	1	FB	15	1	142	5.1	2410	6.7	0.5	7.352	19	6.22	51.1	396	2.1	10.5	4.3	268	388	38	0
0	0	FB	62	1	137	5.4	1260	17.2	1.2	7.313	18.6	17.11	62.6	262	1.1	11.3	5.6	370	436	121	1
0	0	EB	2	0	136	3.7	5900	14.6	0.6	7.503	21.5	15.73	43.5	205	1.5	11	1.5	25771	560	1000	1
0	0	EB	2	0	140	4.2	850	8.3	0.6	7.398	20.3	11.32	41.7	313	0.5	10.9	1.9	10025	296	1000	0
1	0	FB	70	1	133	5.1	950	31.7	2.5	7.345	18.7	13.15	63.4	140	0.5	13.3	7.2	351	492	217	1
1	0	FB	52	1	140	5.8	85	18.4	1.4	7.307	16.8	13.44	43.2	363	1	12.2	10.1	2436	1272	1000	0
0	0	FB	10	1	137	4.1	1200	12.2	0.7	7.4	23.8	7.66	42	193	0.5	10	1.3	237	219	147	1
0	0	FB	15	0	140	4.5	1770	18.2	0.8	7.313	21.5	11.59	37.7	221	1.4	11.6	3.3	1455	378	937	1
0	0	FB	5	0	138	4	2890	14.6	0.5	7.404	21.3	10.86	46.9	234	0.8	11.4	1.1	240	362	54	0
0	1	SB	30	0	137	4.1	415	12.1	0.7	7.421	19.9	18.52	36.5	478	0.4	10.9	4.2	338	328	58	0
0	0	FB	30	0	140	3.9	875	18.6	1	7.405	20.8	12.66	53.1	242	1.2	11.2	3.8	355	261	324	0
0	1	FB	36	0	140	4.3	1160	10.9	0.5	7.336	19.2	10.5	44.7	292	1	10	5	539	442	291	1
0	0	FB	45	1	141	3.8	1530	10.5	0.7	7.325	22.2	16.56	51.1	188	1.6	11.4	1	133	337	35	0
0	0	FB	32	1	137	3.9	3240	16.4	0.8	7.399	21.6	21.22	45.8	325	0.7	10.4	2.2	451	333	98	0
0	0	FB	36	1	139	4	1200	11.2	0.8	7.369	21.1	13.55	50.2	217	0.7	11	2.8	236	349	215	0
0	0	EB	6	0	137	3.8	1920	7.4	0.8	7.403	22.6	9.44	39.9	329	1.3	10.5	1.4	3619	278	494	0
0	0	FB	11	1	140	3.7	1120	17.1	0.7	7.448	21	13.94	45.2	246	0.7	10.7	1.8	610	220	145	0
0	0	SB	15	0	143	3.8	500	10.6	0.8	7.41	21.6	8.04	48.9	310	0.4	10.9	5.1	469	213	721	0
0	0	EB	12	0	138	3	2545	17.3	0.8	7.365	18.7	27.96	39	337	1.2	10.6	4.6	26837	918	1000	1
0	0	CoB	6	1	137	5.8	493	43	2.2	7.272	17.5	19.23	45.6	195	1.1	15.3	11.4	52800	2328	1000	0
0	1	FB	24	0	135	3.4	800	19.5	0.7	7.292	17.9	27.17	50.7	236	0.8	10.7	3.6	196	463	77	0
0	0	FB	12	1	140	4.3	700	12.2	0.7	7.387	21.3	8	43.3	323	0.5	11.8	2	54	185	32	0
0	0	FB	7	1	138	3.9	600	16.4	0.6	7.398	21.4	12.61	43.1	211	0.6	10.6	2.2	116	233	28	0
0	0	FB	34	1	140	3.2	70	19	0.7	7.31	16.7	21.7	52	228	1.2	12	7.2	504	404	70	1
0	1	FB	36	1	141	3.2	1260	13.8	0.5	7.361	19.3	27.11	49.9	250	1.3	11.4	7.4	451	445	172	1
0	0	FB	25	0	136	4	840	14.1	0.8	7.356	18.9	14.17	41.3	302	0.6	11.3	4.8	239	405	97	0
1	0	EB	50	0	139	3.8	750	15.2	0.9	7.137	15.7	27.84	54.7	198	2	11.7	2.2	26650	1726	1000	1
0	1	SB	10	0	139	3.4	2080	27.6	0.6	7.36	20.2	17.36	47.6	390	3.5	12.1	4.7	497	1279	504	1
0	0	FB	40	0	140	3.5	1290	16.5	1	7.403	20.8	15.93	43	365	0.4	11.1	6.2	263	221	40	0
0	0	FB	28	0	140	3.9	1090	17	0.6	7.401	21	19.18	51	299	0.7	10.5	2.3	247	339	30	0
0	0	CoB	10	0	132	4.3	390	20.2	0.8	7.425	21.7	12.85	44.5	211	1	11.8	0.9	48560	1348	1000	1
0	0	EB	5	0	138	4	990	12.3	0.9	7.343	18.9	21.87	45.8	312	0.5	11	5	24644	565	1000	1
0	1	FB	0	1	140	4.4	1550	10.7	0.3	7.352	21.9	6.63	41.3	259	0.4	9.7	3	57	193	13	0
0	1	FB	25	1	139	4.4	870	38.5	1.1	7.321	17.4	21.99	41.8	287	1.8	11.3	6.1	143	418	73	0
0	0	FB	40	0	140	3.9	385	21.8	0.9	7.272	18.7	23.24	49.1	213	0.8	11.2	3	174	404	154	0
0	0	FB	10	1	137	4.5	600	18.6	0.9	7.329	17.5	6.86	43.5	118	0.6	10.5	6.5	204	253	33	0
1	1	FB	90	1	142	4.3	0	15.9	1	7.285	19.3	30.98	58.8	138	1.8	16.2	14.6	308	661	58	1
0	0	FB	0	1	142	3.9	2120	10.5	0.6	7.293	16.1	10.17	35.9	129	0.2	10	6.9	160	255	15	1
0	0	EB	12	0	136	4.6	800	12.3	0.6	7.359	18.3	16.19	49.1	463	1.1	10.9	2.4	1881	336	382	0
0	0	FB	11	1	130	4.2	2270	15.6	0.9	7.395	22.4	9.63	47.7	135	1.2	16.2	3.3	1063	230	249	0
1	1	FB	95	1	132	3.5	450	10.2	0.5	7.383	21.8	14.1	43.6	337	1.1	14.1	3.9	797	482	148	1
1	0	FB	46	1	141	4.6	295	16	1.3	7.152	14.8	17.45	62.1	195	0.2	10.6	6.1	171	363	351	0
1	1	FB	97	1	138	5	850	20.1	0.9	7.136	14.8	41.19	46.8	727	0.8	13.1	9.4	6482	1827	1000	1
0	0	FB	32	1	135	3.9	205	36.3	1.6	7.387	19.9	19.12	46.2	151	1.2	13.6	5.5	969	298	651	1
0	0	FB	30	1	142	4.4	570	26.6	0.9	7.336	22.7	21.08	49.3	188	3.1	12.1	4.1	2554	678	1000	1
0	0	FB	60	1	144	4.4	2950	22.3	1	7.127	14.4	6.07	48.5	87	0.8	13.2	4.8	11835	694	1000	1
0	0	FB	20	1	139	4.4	1360	17.3	0.7	7.27	21.3	6.71	36.2	157	0.6	12.8	3	2116	515	700	0
0	0	FB	41	0	136	4.9	1055	11.3	0.7	7.382	21	27.56	36.3	292	1	10.2	3.9	275	376	766	0
0	0	FB	40	0	138	3.7	1280	14.8	0.9	7.406	20.5	16.97	46.3	317	0.8	11.1	4.4	192	272	26	1
0	0	FB	25	0	142	3.9	885	14.9	0.5	7.331	22.4	9.23	57.2	223	1.3	10.2	1.4	189	217	19	0
0	0	SB	26	0	138	4.1	1090	11.3	0.6	7.362	23.8	21.3	47.2	256	0.7	11.1	3	111	333	32	1
0	0	FB	14	0	134	4.4	1770	14.7	0.5	7.422	24.1	8.84	35.3	250	1.6	10.2	1.6	63	306	49	0
0	0	EB	2	0	136	3.6	665	16.9	0.7	7.38	22.2	12.72	41.2	232	0.9	11.5	2.5	1637	327	700	1
0	0	FB	25	0	135	4.2	1050	10.2	0.6	7.407	22.3	22.42	51.3	312	0.7	11.8	2.8	143	452	199	0
0	0	FB	20	0	143	4.2	1930	15.6	0.7	7.325	22.3	9.09	49.8	171	0.5	10.6	1.6	281	323	32	0
1	0	FB	65	1	138	3.8	1785	11.3	0.6	7.193	13.5	21.5	46.2	257	1.6	13.2	9	8515	764	1000	1
0	0	FB	42	0	141	4.2	2080	13.8	0.6	7.384	23.5	13.35	55.1	161	0.6	12.2	2.9	356	458	17	0
1	0	FB	85	1	135	6.5	420	26.3	1.1	7.246	14.9	26.01	64.6	112	0.5	14.4	4.8	197	314	25	1
1	0	FB	72	1	138	4.7	1890	14.2	0.7	7.306	20.8	19.44	63.3	236	0.8	11.1	4.4	162	599	255	1
0	1	FB	40	1	135	3.7	1110	8.3	0.4	7.39	21.4	40.3	49	404	0.8	12.5	4.9	63	356	10	0
0	0	FB	26	0	138	4.2	2235	15	0.7	7.382	20	13.38	49.8	222	1	12.3	2.4	815	405	276	0
1	0	EB	70	0	138	3.9	710	13.2	0.9	7.282	19.5	33.31	63.9	213	1.4	13.6	5.4	28363	2228	1000	1
0	1	FB	29	1	137	3.6	548	12.5	0.5	7.266	17.1	27.63	40.2	366	0.5	12.3	5.5	113	315	70	0
0	0	SB	15	1	132	4.6	1040	19.2	1.1	7.254	19	27.75	58.8	211	1.7	12.6	3.4	458	378	917	1
0	0	FB	44	1	136	3.9	460	20	0.8	7.324	19	27.36	51	264	0.9	12.4	5.4	502	472	120	0
0	0	EB	15	0	139	3.9	1085	13.3	0.64	7.385	21.9	11.22	48.4	186	0.9	11.9	1.2	4229	290	309	1
0	0	FB	55	1	148	4.5	3320	9.1	0.58	7.149	13.9	31.08	55.5	347	0.8	11.3	15.3	316	530	85	0
0	0	FB	65	1	138	5.4	330	13.3	0.53	7.267	18.6	17.35	60.8	305	1.2	12.4	2.5	176	480	40	0
0	0	EB	0	0	139	3.3	110	15	0.91	7.414	23	10.58	37.4	310	0.4	10.6	3.5	3459	296	1000	1
1	0	FB	90	1	138	3.7	2780	13.4	0.85	7.337	17.3	31.7	65	161	2.5	12.6	14.1	440	722	126	0
0	0	FB	22	0	136	4.6	1120	10.5	0.66	7.375	22	19.85	53.7	323	0.6	11.8	2.1	145	283	21	1
0	0	FB	30	1	139	3.7	530	12.2	0.59	7.295	18.2	18.44	42.4	225	0.7	10.7	6.9	130	328	49	0
0	1	FB	35	0	136	3.5	870	12.1	0.52	7.471	26.7	16.65	41.3	254	0.6	10.5	2.2	113	311	34	0
0	0	FB	37	0	138	4.2	485	11.7	0.71	7.395	20.6	18.08	49.8	168	0.7	11.6	1.5	192	258	92	0
0	0	EB	33	0	134	4.1	760	13.9	0.59	7.312	18.3	36.28	49.1	239	0.4	11.5	4.7	21280	1255	1000	1
1	1	FB	83	1	136	4.7	120	11.5	0.81	7.273	14.4	49.15	50.9	332	2.4	14.4	10.2	5057	1191	1000	1
0	0	FB	31	0	139	4.4	1045	11.3	0.56	7.354	23	12.12	54	139	1.5	11.4	4	278	679	34	1
1	0	FB	60	1	139	5.9	660	11.5	0.64	7.141	12.8	50.27	54.6	416	3.8	14.2	15.6	1012	1747	152	1
0	0	EB	38	0	139	3.3	1040	7.1	0.56	7.348	18.6	19.08	44.9	353	0.4	12.9	1.8	335	319	332	0
0	0	EB	17	0	143	3.7	500	7.7	0.58	7.375	22.6	14.82	49.2	201	1	12.3	2.3	2799	347	1000	1
0	0	SB	9	0	140	3.3	1540	16	0.72	7.47	26.2	8.38	40.1	61	0.8	13.4	1	1782	222	418	0
0	0	FB	63	0	136	5.5	1130	21.9	0.8	7.324	19.4	15.28	57.5	278	0.5	10.9	3.4	195	370	13	0
0	0	EB	15	0	142	4.4	2300	18.6	1.05	7.391	21.5	16.22	45.2	159	2.8	11.2	9	45445	1454	1000	1
1	0	FB	90	1	147	6	740	21.1	1.02	7.27	17.3	29.18	63.6	201	1.7	27.2	8.5	522	873	148	1
1	0	FB	32	0	138	4.5	980	19.4	0.61	7.404	22.3	14.97	49.8	193	0.6	11.3	2.8	173	388	38	0
0	0	FB	14	1	138	3.9	2190	13.1	0.67	7.385	22.8	4.04	45	153	1.5	11.7	4	1033	393	219	1
0	0	FB	20	1	139	4	450	20	0.67	7.393	22.4	12.87	48.3	172	1	10.2	1.6	585	236	92	0
0	1	FB	27	1	137	4.3	385	16.4	0.42	7.309	19	24.38	51.4	351	0.3	11.3	4.6	132	314	14	1
0	0	SB	20	0	137	5	760	6.3	0.33	7.316	22.6	10.08	41.1	255	1	11.8	5.2	295	459	942	0
0	1	FB	55	0	137	4	615	15.5	0.58	7.455	21.2	18.85	45.7	229	1.4	11.3	3.5	459	394	312	0
1	1	FB	60	1	139	5.7	190	11	1.76	7.021	7.8	25.94	52.7	224	1.2	21.2	16.3	158	2751	269	0
1	0	FB	83	1	139	3	490	15.6	0.69	7.431	23.7	2.03	20.7	84	2.3	18.7	2.5	14271	494	1000	1
0	0	SB	10	0	141	4.4	1445	14.7	0.79	7.412	22.6	8.39	41	218	1.2	12.7	5.8	141	228	60	0
0	0	EB	33	0	138	3.6	850	12.6	0.87	7.345	22.4	12.32	44.2	115	0.7	13.2	2.3	4086	332	1000	1
0	0	FB	32	1	142	3.5	1075	20.8	1.04	7.408	23.5	20.67	52.7	193	2	11.4	4	456	578	175	0
1	0	FB	50	1	139	4.4	950	13.2	0.83	7.208	13.9	25.01	57.4	86	1	12.6	6	191	470	31	1
0	0	EB	38	0	138	3.7	1360	17.8	0.71	7.363	20.8	21.79	45.9	406	1.1	11.3	3.5	13073	625	1000	1
0	0	FB	60	0	127	3.6	3760	19.9	1.02	7.462	25.9	10.05	36.6	138	1.3	12	2.9	316	188	88	1
0	0	FB	26	1	139	4.3	3770	17.1	1	7.33	11.6	12.76	43.6	264	0.7	12.1	4.1	147	213	60	0
0	0	FB	18	0	142	4.3	1565	14	0.78	7.342	22.3	11.88	44.2	91	1.1	10	3.3	93	269	51	0
1	1	FB	55	1	142	5	2730	13.1	0.49	7.262	15	25.58	60.6	95	1	13.7	7.1	261	725	20	0
0	0	FB	55	1	139	6.7	1170	17.8	0.96	7.269	15.2	14.85	66	199	0.9	13.1	8.3	275	490	322	0
0	0	FB	78	1	141	5.1	1195	19.1	0.97	7.313	18.1	17.43	59.1	102	1.6	13.5	8.8	249	716	157	1
0	0	FB	62	0	140	4.3	200	12.6	0.85	7.375	23	11.44	45.9	250	0.5	11	2.6	310	329	62	0
0	0	FB	25	1	141	3.8	1590	17.2	0.55	7.402	26	11.04	41.1	139	0.5	11.5	1.1	323	279	42	0
0	0	EB	4	0	146	4	400	12	1.01	7.24	16.4	22.14	51.7	264	0.3	11.2	3	2565	422	1000	1
0	0	EB	45	0	139	4.4	2680	13.8	0.88	7.381	24.2	21.97	43.5	203	0.7	12.6	3.3	2396	1250	957	1
0	0	FB	37	1	137	4.4	3060	27.6	0.9	7.379	23.7	8.82	45.8	169	1	11.9	1.3	319	308	165	0
0	0	FB	21	0	143	4.3	2275	12.6	0.94	7.182	16	13.61	46.7	166	0.4	13.3	5.9	5091	646	1000	1
0	0	FB	50	1	136	4.6	935	17.4	0.65	7.405	22.5	16.58	51.3	271	0.6	11.6	3.1	203	367	10	0
0	0	EB	7	0	136	4.2	1300	17.9	0.64	7.366	23	14.03	46.2	272	1.7	10.5	3.3	16834	622	1000	1
0	0	FB	30	0	138	3.9	1850	13.9	0.78	7.383	22.4	12.23	50.2	180	0.8	11.7	2.9	207	391	13	0
1	1	FB	80	1	138	4.1	35	15.8	0.8	7.423	24.8	32.4	49.2	370	1.7	12.8	5.6	2934	695	1000	1
1	0	FB	48	1	137	4.9	475	13	0.81	7.356	19.7	22.11	58.5	299	1.1	11.7	4.6	473	429	112	0
0	0	FB	21	0	140	3.8	4350	9.5	0.6	7.367	23.4	13.65	48.1	188	1.1	11.4	2.9	34	208	34	0
1	0	CoB	90	0	139	5.1	730	22	1.17	7.261	16.4	29.68	60.8	207	1.5	11.4	9.7	732	739	375	1
1	0	EB	84	1	140	4.4	1820	12.7	1.06	7.373	19.4	33.11	61.5	148	2.4	19	7.7	13702	2032	1000	1
0	0	SB	67	0	137	4.1	465	16.6	0.93	7.463	24.6	25.78	53.5	339	0.9	11.4	2.3	211	535	122	0
1	0	EB	75	1	152	6.2	915	27.7	2.33	6.977	11.2	16.25	42.2	75	0.7	23.4	14	48735	4114	1000	1
1	0	FB	81	1	142	4.4	2000	21.4	1.64	7.033	15.3	28.29	54.5	278	1.4	12.1	6.8	600	591	966	1
0	0	EB	45	0	139	3.8	1290	16	0.66	7.335	20.5	21.7	49.3	260	0.8	12.6	2	2240	315	1000	1
0	0	SB	40	0	139	3.8	2200	10.5	0.64	7.349	19.1	11.74	51.5	147	0.8	11.8	3.7	327	299	56	0
0	0	FB	75	1	139	5	1155	18.3	1.11	7.306	21.1	25.9	56.5	188	1	12.5	3	763	711	124	0
0	0	EB	31	0	138	3.4	610	10.6	0.77	7.384	24.7	26.97	46	226	0.8	12.8	1.2	685	313	841	0
0	0	FB	8	1	139	3.7	450	8.8	0.84	7.411	22.7	9.3	40.3	203	0.9	12.7	1.1	1347	301	131	0
1	0	FB	87	1	136	4.6	255	20.1	1.15	7.324	19.8	22.85	54.8	282	2.7	12.2	3.4	176	542	92	1
0	0	FB	30	1	137	3.8	915	12.6	0.96	7.41	22.5	14.88	50.5	103	1	11.6	1.1	220	278	89	0
0	0	FB	15	1	144	3.9	2380	9.3	1.02	7.21	18.9	19.83	46.8	154	0.4	11.9	4.1	773	374	1000	0
1	0	FB	37	1	137	4.6	150	30.8	1.5	7.368	18.7	29.53	44.6	280	1	10.3	1.8	222	371	161	0
0	0	FB	25	0	138	4.4	1680	10.7	0.7	7.338	20.4	15.31	49.5	183	0.7	14.7	3	512	359	165	0
0	0	FB	20	0	140	4.6	885	13	1	7.39	21.7	13.39	53.8	208	1.1	13.2	1.7	209	357	19	0
0	0	FB	45	0	133	3.8	460	10.6	0.94	7.428	23.3	9.75	48.4	183	0.8	14.4	3	242	202	47	0
1	0	FB	60	1	147	4.3	880	5	0.7	7.196	15.8	15.53	48	412	0.5	13.4	9.7	6031	418	1000	1
0	1	FB	36	1	143	4	2560	9.6	0.63	7.347	19.5	15.51	42.9	217	0.6	12.1	2.1	260	366	238	0
0	0	SB	61	0	136	4.4	250	12.4	0.79	7.385	25	25.45	53.7	176	0.9	12.4	4.3	1168	382	839	0
1	1	FB	45	0	135	4.5	200	15.6	0.58	7.365	20.3	25.73	47.6	255	0.8	10.5	6.2	103	454	12	0
0	0	FB	6	1	148	4.3	1500	13.6	0.83	7.256	19.9	12.03	53	111	0.9	12.2	6.5	168	306	36	0
1	0	FB	64	1	136	4.9	690	12.9	0.98	7.358	18.6	29.94	59.6	223	1.5	11.6	4.4	418	723	149	0
0	0	EB	40	0	127	4.5	260	20	0.67	7.557	24.6	1.63	41.8	141	0.8	15.3	2	9070	405	1000	1
1	1	FB	56	1	136	4.1	3400	6.9	0.52	7.333	21.9	20.41	46.4	201	0.5	11.6	3	173	340	37	0
0	0	FB	30	0	138	3.8	660	10.5	0.63	7.364	24.7	13.01	49.5	171	0.9	12	2.1	100	184	10	1
0	0	FB	28	0	135	5.1	940	9.4	0.58	7.353	18.3	21.4	51.7	309	0.8	11.3	5.4	265	390	23	0
0	1	FB	37	1	138	4.8	780	16.6	0.67	7.281	16.5	10.13	56.1	197	1.2	12.7	6.4	83	492	22	0
0	0	FB	33	1	140	4.2	1430	21	0.83	7.268	20.8	12.41	45.8	230	0.4	11	3.1	130	229	35	0
1	1	FB	46	1	142	4.8	693	28.3	0.71	7.127	10	20.1	48	137	2.6	16.6	5.4	632	631	195	1
1	0	FB	20	0	130	4.7	530	11.6	0.63	7.394	19.8	11.89	35.9	192	1.4	14.8	3.7	59	219	87	1
1	0	FB	90	1	135	3.6	1385	5.7	0.86	7.223	15.1	8.5	49.7	129	0.6	12.2	10.9	3000	1142	1000	1
0	0	FB	1	1	141	3.4	2310	20	1.25	7.382	16.9	9.53	32.2	226	0.3	12	7.2	1179	387	60	0
0	0	FB	35	0	138	4.4	890	14.3	0.72	7.371	20.6	15.39	52.5	154	1.2	10.8	1.1	140	361	21	0
0	1	FB	2	1	143	4	1885	11.3	0.52	7.327	18.6	13.91	35.5	296	0.4	12.4	5.2	208	320	27	0
1	1	FB	75	1	146	3.9	510	23.7	0.82	7.291	22.5	22.4	32.4	155	1.6	15.8	5.6	1359	355	436	1
0	0	FB	22	0	135	4.6	895	17.1	0.79	7.529	25.2	6.02	46.4	330	1	10.9	5	249	280	12	0
0	1	FB	14	0	134	4.3	1130	9.3	0.51	7.415	17.8	13.16	39.9	133	0.6	10.6	1.7	90	336	9	0
0	0	FB	6	1	145	4.6	1060	21.7	0.91	7.171	17.8	16.08	50.5	121	0.2	11.8	3.3	213	410	160	0
0	1	FB	21	1	141	3.5	1020	19.4	0.73	7.283	17.9	27.38	58.3	230	0.7	11.8	3.3	73	392	14	0
0	1	FB	10	0	129	4.5	660	37.4	0.87	7.418	22.6	14.64	43	320	0.5	10.6	1.3	60	199	44	0
1	1	FB	90	1	140	4.2	1575	15.6	0.73	7.156	12.4	27.16	57.9	114	0.9	12.6	7	301	652	162	1
0	1	FB	11	1	142	4	50	10.8	0.42	7.363	21.1	7.43	36	342	1.4	11	2.3	247	346	59	0
0	0	FB	2	1	142	3.7	2130	11.9	0.88	7.242	13.8	11.27	54.8	161	0.6	12.2	14.8	151	246	59	0
0	0	FB	3	1	143	4.5	1660	9.6	0.72	7.362	22.3	12.21	43.8	300	0.3	10.5	3	193	187	43	0
1	1	FB	8	1	149	4.7	685	17.5	0.74	7.374	27.5	9.81	51.4	198	0.9	10.8	4.1	632	547	23	1
0	1	FB	1	1	145	3.5	3410	11.5	0.63	7.274	16	6.64	43.1	181	0.6	11.1	6.6	192	491	190	0
0	0	FB	10	1	137	3.7	450	17.2	1.19	7.384	20.6	12.46	42.1	186	0.3	10.4	2.4	601	338	376	0
1	0	FB	31	1	146	4	1215	66.7	1.79	7.307	16.2	4.34	37.6	128	1.2	15.8	6.1	12766	813	1000	1
0	0	EB	40	0	138	3.7	600	18.1	0.68	7.365	22.4	25.05	51.7	378	1.1	12.3	2.4	398	498	152	1
0	1	FB	2	1	139	2.9	705	9.2	0.37	7.441	21.7	17.68	35.3	438	0.5	12.6	1.2	741	314	41	0
0	1	SB	25	0	135	4	284	14.1	0.51	7.437	23.9	20.25	43.4	277	0.4	11.5	2.7	129	294	66	0
0	0	EB	18	0	131	3.7	575	11.5	0.3	7.362	17.7	5.11	39.1	195	1.4	13.1	1.4	33607	2019	1000	1
0	0	EB	5	0	141	3.7	780	18.9	0.9	7.306	19.3	18.57	51.4	256	0.7	11.3	4.7	124940	2145	1000	1
1	0	FB	32	1	136	3.9	490	12.3	0.33	7.271	17.3	12.29	38.6	338	0.9	14.4	5.4	5121	492	836	1
0	0	EB	10	0	134	3.7	990	16	0.77	7.428	25.3	18.82	34.8	183	0.4	11.4	2.3	42823	881	1000	1
1	0	FB	32	0	140	4.5	420	89.9	3.23	7.314	14.4	28.85	27.5	291	0.8	10.8	5.9	548	365	1000	0
0	1	CoB	7	0	140	4.1	830	29	0.81	7.395	20.9	9.97	41.6	212	0.6	10.9	5.8	4724	346	997	1
0	0	FB	10	1	137	4.1	1695	9.8	0.72	7.407	25	6.76	41.8	162	0.7	10.6	0.9	187	219	60	1
0	0	FB	48	1	143	5.6	2190	11.4	0.76	7.27	16.8	20.86	63.2	166	3.1	12.7	10.7	4364	749	1000	1
1	0	SB	10	0	138	5.3	410	43	2.14	7.485	22.3	5.42	26.3	53	1.6	15.6	2.7	1565	375	1000	1
1	0	FB	62	1	138	4.6	1835	15	0.71	7.353	18.4	12.1	54.5	139	2	11.4	6.5	238	900	64	0
0	0	FB	26	1	132	3.7	2210	4.6	0.56	7.423	25.2	4.38	36.8	108	0.5	11.7	1.6	717	188	71	1
1	0	FB	58	1	137	4.7	200	26.4	0.78	7.321	20.3	29.98	53.8	341	2.5	13.4	2.9	9483	1184	1000	1
0	0	EB	40	0	137	3.9	620	17.6	0.78	7.341	18.4	29.44	61.8	356	1.1	11.5	2.8	454	817	79	1
0	0	EB	5	0	140	3.9	1330	29.3	0.98	7.516	22.6	18.07	44.8	216	1.4	10.5	1.8	68180	1839	1000	1
1	0	ChB	84	0	130	5.3	1030	7.6	0.65	7.367	19.6	29.47	61.1	314	0.7	11.8	4.4	358	472	101	1
0	0	SB	30	0	139	4.2	2215	10.3	0.99	7.386	23.4	15.27	48.1	252	1	11.7	6.2	213	268	34	0
0	1	FB	23	1	143	3.6	800	11.4	0.45	7.403	24	9.54	43.5	329	0.6	10.7	3.9	92	284	17	0
1	0	FB	40	0	138	4.8	400	23.4	0.81	7.339	15.7	13.33	46.2	282	2.1	10.7	4.7	16220	912	1000	1
0	0	FB	35	0	135	4	345	6.1	0.36	7.413	22.8	15.88	52.3	239	1.5	11.7	3.2	158	371	14	0
1	1	SB	45	0	141	3.2	295	14.5	0.47	7.423	24.2	10.87	50.6	187	0.6	10.7	4.3	128	362	19	0
0	0	EB	10	0	139	3.7	4370	10.1	0.61	7.355	24.7	12.94	45.9	226	0.6	10.4	2.4	23627	676	1000	1
1	0	FB	65	1	141	5.3	585	11.7	0.54	7.257	14.4	20.86	57.8	144	1.1	12.4	7.1	218	515	30	1
0	0	FB	13	1	138	3.6	1000	15.8	0.89	7.317	21.6	7.54	41.9	155	0.8	16.8	1.9	294	257	86	1
0	0	EB	16	0	139	4	695	17.1	0.7	7.333	21.9	12.85	43.1	126	1.4	12.1	0.8	1556	230	1000	0
1	0	FB	45	1	138	5.7	440	14.7	1.37	6.979	11.8	13.95	66.1	130	0.6	15.9	8.5	1992	2244	1000	1
0	0	FB	0	1	146	4	4550	9.5	0.56	7.155	22.3	12.35	47	274	0.7	11.4	3.5	258	302	19	1
0	0	FB	22	1	132	5.9	1755	2.7	0.66	7.203	14.2	20.15	60.5	187	0.9	10.5	6.6	942	452	220	1
0	0	FB	16	0	146	4.1	630	7.3	0.38	7.284	19.5	31.57	48.3	396	0.4	10.8	4.5	578	432	49	0
0	0	FB	60	1	139	4.7	2130	20.1	0.77	7.322	22.5	8.03	53.4	329	0.5	11.1	3.3	428	446	225	1
0	0	FB	65	0	146	3.4	1200	19.7	0.95	7.263	18.7	19.91	50.2	575	1	12.7	5.4	994	738	1000	1
0	1	FB	21	0	143	3.5	1640	24.6	0.64	7.375	16.4	24.41	36.8	150	0.6	12.8	3.8	1621	556	694	1
0	0	SB	25	0	140	4	550	10.1	0.71	7.392	20.6	15.15	40.5	198	0.9	11.4	2.3	233	208	66	0
0	0	SB	50	0	139	3.6	3713	11.4	0.67	7.353	20.7	18.75	43.9	134	1	12.2	3	278	440	100	0
1	0	FB	67	1	150	5.5	945	11.9	1.44	7.189	16	17.92	53.4	163	1.3	13.2	12	5655	949	1000	1
1	0	FB	25	1	141	5.3	452	21.9	1.03	7.218	13.1	16.22	28	101	0.5	14.2	6.5	550	603	512	1
0	1	FB	12	1	135	5.7	452	24.9	1.19	7.361	16.2	13.22	42.9	151	0.7	12.6	1.9	309	304	139	0
0	0	FB	12	1	140	4.2	155	9	0.71	7.405	20.3	21.8	56.9	268	1.5	13	2.1	477	222	51	1
0	1	FB	5	1	144	3.2	200	8.9	0.66	7.343	20	35	39.9	471	0.2	11.4	4.8	57	192	79	0
0	1	FB	3	1	145	4	1820	12.5	0.51	7.272	22.3	6.07	36.1	255	0.3	11.4	1.3	116	201	55	0
1	0	FB	50	1	143	3.5	2780	22.6	1.07	7.35	20.5	17.78	53.1	235	0.6	10.3	6.3	107	219	58	0
0	1	FB	13	1	137	3.8	740	8.8	0.49	7.358	19.1	8.14	42	250	0.7	11	3.2	33	192	9	0
0	0	FB	46	1	140	3.5	795	11.5	0.62	7.335	16.7	17.24	51.5	183	0.7	11.2	2.7	168	390	119	1
0	0	EB	46	1	147	4.9	970	31.8	1.88	7.296	17.6	5.51	38.9	128	0.4	12.1	5.5	4813	738	1000	1
0	1	FB	45	1	138	4.2	1400	11.5	0.42	7.35	18.7	26.77	45.1	392	0.9	11.3	2.4	85	363	10	0
0	0	FB	29	1	143	6.5	260	24.4	1.6	7.33	15.5	15.95	55.2	195	0.4	10.1	12.8	100	244	73	1
0	0	FB	50	1	137	3.9	2690	16.2	0.6	7.384	19.5	15.46	49.4	305	0.9	11.8	3.5	112	454	61	0
1	0	FB	52	0	140	5.2	1630	22.5	0.93	7.284	16.2	7.68	61.6	96	0.9	19.2	4.2	236	353	100	0
1	0	FB	93	1	137	4.2	1270	14.7	1.51	7.346	14.5	11.65	54.8	97	2	12	8.5	207	601	560	1
0	0	SB	32	0	141	3.6	1000	10.5	0.71	7.377	23.9	18.73	47.9	295	0.6	12	3.1	161	258	105	0
1	0	FB	60	1	141	5.9	390	14.5	0.83	7.281	16.8	8.1	45.7	206	1	12.1	3.3	243	302	39	0
0	1	FB	20	1	141	4	1100	10.7	0.4	7.383	22.9	11.78	44.3	229	0.9	11.2	1.4	135	302	11	0
0	0	EB	20	0	140	4.1	3800	11.3	0.66	7.355	21.9	11.53	41.5	190	0.6	11.8	2.5	2133	476	1000	0
1	0	SB	40	0	140	3.5	400	16.4	0.95	7.37	18.6	28.89	46.8	293	0.5	11.4	7.4	257	780	8	0
0	0	FB	34	1	137	4	510	12.2	0.9	7.398	21.7	7.33	35.1	116	0.6	13.1	1.4	2783	287	566	1
0	0	FB	4	1	137	4.2	700	5.4	0.53	7.407	25.5	16.86	44.9	227	0.8	10.7	2.3	355	268	33	0
0	0	FB	20	1	133	5.8	300	31.9	2.19	7.343	13.5	22.46	40.4	172	0.6	11.1	10.6	474	330	327	1
0	0	ChB	13	1	143	4.3	1600	9.7	0.76	7.367	25.6	16.69	46.6	245	0.7	10.8	3.2	167	264	23	0
1	1	FB	29	0	144	4.3	200	34.1	0.72	7.352	14.8	18.93	44.9	255	2.5	13.2	2.7	648	1466	140	1
1	0	FB	80	1	140	4.1	515	11.3	0.97	7.311	18.2	9.09	57.7	180	0.9	10.2	5.2	229	421	60	1
0	0	FB	42	0	135	4	1300	10	0.85	7.306	18.3	9.11	57.7	95	0.7	14.3	3.7	358	226	73	1
0	0	FB	40	0	148	4.1	670	8.2	0.6	7.367	19.3	8.77	48.8	201	0.8	11	5.7	108	266	34	0
0	0	FB	70	1	142	6.3	1505	12.3	0.8	7.335	15.4	13.18	65.2	90	1.2	11.1	6.1	110	750	30	0
0	0	FB	37	1	134	3.7	2000	13.8	0.8	7.364	18.4	8.67	43.8	170	0.8	12.2	3.3	127	218	40	0
0	0	FB	32	0	144	4.4	1630	7.3	0.55	7.317	16.9	13.19	50.9	161	0.8	11.4	4.9	139	316	1000	1
0	0	EB	10	0	148	4.1	850	14.2	1.05	7.325	16.6	12.72	52.7	267	0.5	11.3	11.6	255	223	330	0
1	0	FB	45	0	136	5.4	495	44.2	3.63	7.279	13	12.91	57.9	149	0.3	14.5	3.8	692	403	419	1
0	0	FB	45	1	145	4.1	1050	7.1	0.71	7.348	20.3	19.92	46.7	262	0.7	11.6	4.1	222	268	67	0
0	0	FB	32	1	144	3.8	510	8	0.76	7.353	21	18.46	48.6	298	0.4	10.4	4	156	251	84	0
0	0	FB	40	0	134	4.4	1050	15.7	0.75	7.329	19.5	12.87	57	196	1.3	11.2	2.6	202	512	32	0
0	0	FB	31	0	142	4.6	2290	15.3	0.76	7.309	18.5	9.39	51.1	165	0.3	13.8	3.2	13069	603	180	0
0	0	FB	31	1	137	4.9	2200	10.6	0.48	7.278	22.6	26.28	53.9	59	1.4	17	6.2	3022	557	138	1
0	0	EB	60	0	135	4.4	390	15.5	0.89	7.289	17.6	5.29	51.4	125	1.4	14.6	4.2	4103	362	767	0
0	0	FB	40	0	142	4	2410	15.6	0.95	7.364	19.7	4.9	49.7	122	1.5	12.2	2.2	822	308	54	0
0	0	FB	60	1	139	3.7	30	11	0.9	7.367	17.6	42.88	55.1	324	1.6	12.3	5.3	840	647	1000	1
0	0	ChB	21	1	142	4.4	1610	23.8	0.51	7.32	20	6.88	53.3	254	1	12.4	3.1	267	440	31	1
0	0	ChB	10	1	145	3.3	1005	16.4	0.53	7.451	20.1	14.07	47.3	204	1.5	14.9	2.1	459	306	65	1
0	0	FB	46	0	135	4.1	720	8.3	0.77	7.382	19.4	7.39	59.6	186	1	12.1	3.1	128	307	16	1
0	0	FB	40	0	149	4.4	2600	31.8	2.22	7.317	18.1	23.16	52.2	203	0.9	12.4	2.3	1623	531	1000	1
0	0	FB	27	0	133	4.7	800	10.6	0.84	7.368	21.1	17.91	55.9	142	0.6	11.2	2.7	154	366	445	0
0	0	ChB	45	0	145	4.9	18	56.9	12.52	7.275	12	14.49	39.6	212	0.5	12.1	3.2	189	235	263	0
0	0	ChB	47	0	141	4.7	960	13.4	0.87	7.294	19.9	18.37	46.5	133	0.4	11.4	2.2	217	217	207	0
1	0	FB	87	1	142	3.8	460	14.4	0.92	7.167	16.9	29.27	71.4	221	0.5	13.3	8.2	437	383	730	1
1	0	FB	72	1	141	4.6	550	15.6	0.76	7.244	15.6	27.71	61.7	181	0.9	11.2	6.3	199	441	39	1
0	0	FB	50	0	144	4.3	1360	18.7	0.78	7.312	17.6	17.31	51.8	208	1.2	11.2	7.6	137	531	28	0
1	0	FB	77	1	145	4.2	450	17.3	0.68	7.284	22.9	20.2	58.7	213	1.4	11.6	3.9	98	374	44	1
0	0	FB	44	1	143	3.9	740	9.5	0.84	7.36	18.6	9.13	55.3	85	0.5	11.6	7.6	188	198	20	0
0	0	FB	61	1	146	6	1310	16	0.97	7.192	13.1	14.52	66.2	243	0.3	10	8.5	198	318	24	1
1	0	FB	90	1	146	4.2	370	12.7	0.87	7.377	19.9	17.84	52.4	96	0.3	12.7	6.8	629	292	127	0
1	0	SB	87	1	140	4.9	740	15.2	1.17	7.222	13.4	34.02	67.5	217	1	12.4	7.8	168	526	77	0
0	0	SB	75	0	144	4.5	870	15.8	0.83	7.282	16	21.28	62	106	0.9	11.3	8.4	184	735	26	0
0	0	FB	4	0	147	4.1	1800	8.6	0.67	7.397	19.9	13.97	49.3	277	1	11.8	3.9	255	305	32	0
0	1	FB	32	0	142	3.8	2215	10.2	0.3	7.331	19.5	20.55	41.3	277	0.4	11	3.9	95	322	9	0
0	0	FB	5	1	146	4.4	3860	16.9	1.01	7.138	14.2	21.15	45.1	195	0.2	12	2.3	360	295	287	0
0	0	FB	43	1	140	5.6	4525	8.1	0.79	7.304	14.7	9.34	63.5	125	2.19	12.4	6.3	192	446	100	1
0	0	EB	32	0	144	3	2700	14.8	0.66	7.374	22.2	22.09	47.4	235	0.8	10.9	2.6	4342	588	1000	1
0	0	FB	6	0	135	5.1	795	67.7	1.17	7.436	23.7	25.25	49.3	199	2.43	14.5	4.8	11200	767	1000	1
0	0	EB	19	0	144	3.7	1105	13	0.85	7.334	23.2	18.59	43.2	307	0.35	11.5	2.2	10807	698	1000	1
0	0	FB	31	0	138	4.1	500	8.6	0.73	7.343	23.6	13.7	39.4	198	0.5	11	2.8	496	267	58	0
0	1	FB	57	1	136	4.1	1410	9.2	0.46	7.345	18.5	4.94	45.3	158	0.25	11.6	1.7	132	267	38	0
0	0	ChB	33	1	140	3.8	250	15.1	1.36	7.471	18.5	20.88	49.5	240	1.11	11.9	2.8	300	401	84	0
1	0	FB	50	1	142	4.3	690	14.7	0.93	7.333	20.2	21.03	53.8	225	0.31	10.7	6.4	37	238	17	1
0	0	FB	45	1	137	3.7	1240	17	0.7	7.318	25.2	11.08	37	95	1.01	12.1	1.6	5689	605	670	1
0	0	FB	41	1	140	4.7	530	12.4	0.8	7.362	18.7	12.18	56.7	159	0.53	10.5	6.2	97	337	42	0
0	0	EB	30	0	137	4.5	200	11.9	1.08	7.353	19.8	5.66	49.3	231	1.03	12.4	2.6	1935	248	1000	1
0	1	FB	0	1	140	3.8	2400	5.5	0.5	7.388	21.5	11.98	38.3	238	0.65	12.9	1.7	36	133	254	0
0	0	FB	0	1	141	3.9	400	11.4	0.72	7.386	25.3	7.85	45.3	239	1.04	12.5	1.6	102	167	21	0
0	1	FB	0	1	140	3.6	1370	12	0.44	7.348	21.9	10.8	35.8	206	0.51	11	2.8	151	203	25	0
0	1	FB	0	1	143	4.1	2380	16.9	0.6	7.369	21.7	8.38	39.8	285	0.31	13.3	3.1	142	197	85	0
0	0	FB	0	1	141	4.1	2410	16.3	0.65	7.372	20.9	7.41	44.4	226	0.92	11	2.1	182	199	145	0
0	1	FB	0	1	141	4.2	1900	13.9	0.66	7.353	22.1	10.36	42	247	0.52	11.6	3.6	234	257	25	0
0	0	FB	15	0	139	4.2	160	9.8	0.54	7.366	19.3	11.34	47	169	0.79	12.9	1.7	132	185	60	0
0	0	FB	80	1	140	4.2	1860	15.9	0.84	7.389	20	14.71	56.1	154	0.61	12	5.5	216	292	74	0
0	0	EB	10	0	139	3.8	770	16.6	0.66	7.379	19.2	14.89	44	239	1.48	11.2	1	22606	538	1000	1
1	0	CoB	15	0	137	5.2	15	43.6	8.78	7.326	16.2	13.09	42.3	134	0.36	11.4	5.7	1510	278	1000	1
0	0	FB	43	1	141	4.3	750	15.4	0.63	7.258	17.8	16.29	49.9	309	1.53	11.5	3.6	91	424	17	0
0	1	SB	30	0	136	3.9	500	10.6	0.57	7.361	18.1	13.66	43	244	0.44	11.4	3.9	87	256	13	0
0	0	EB	27	1	147	2.8	3940	5.7	0.96	7.174	15	7.06	34.3	95	0.2	17	4.1	1279	605	1000	1
1	0	FB	31	1	142	5.1	965	17.4	0.98	7.317	18.4	11.97	51.1	256	0.59	11.2	7.3	271	499	606	0
1	0	FB	98	1	142	5.4	1775	23.6	2.54	7.25	18.8	39.58	60.1	96	1.33	16.1	10	2119	747	1000	1
0	0	FB	22	0	136	4.5	350	7.5	0.58	7.385	22.6	10.88	48.5	265	0.49	12.6	0.9	159	230	9	0
0	0	EB	16	0	135	4.3	900	18.5	0.61	7.42	26.5	12	45.8	390	0.39	9.5	1.1	1049	223	525	1
0	0	EB	40	0	140	3.3	510	17.3	0.88	7.291	20.5	24.1	57.6	303	1.21	12	1	4280	1024	1000	1
0	1	FB	69	1	138	3	200	14.7	0.71	7.31	15.5	29.13	53.1	287	1.07	9.8	8.9	129	440	26	1
0	0	EB	10	0	140	4.5	560	12.1	0.78	7.384	19.2	7.71	46.8	127	1.6	13.2	1.8	101767	2924	1000	1
0	0	FB	8	1	143	4	730	8.3	0.92	7.37	24	15.06	47.1	435	1.14	11.4	2	139	172	18	1
0	1	FB	25	0	144	5.6	1110	12.7	0.5	7.215	17.8	22.55	51.3	320	1.46	11.8	6.2	2019	467	246	1
0	0	FB	40	0	143	3.7	1150	9.9	0.81	7.393	20.7	9.64	51.3	231	0.82	10.4	2.8	143	239	21	0
0	0	EB	25	0	140	4.6	390	13.5	0.96	7.363	24.3	15.15	53.2	248	0.5	11.6	2.1	16554	489	1000	1
0	0	FB	27	1	133	4.2	650	10	0.66	7.368	20.1	12.71	51.2	244	0.45	10.8	2.9	139	272	24	1
0	0	FB	19	0	140	3.3	100	11.5	0.81	7.406	23.7	12.2	47.5	327	0.5	11	4.6	119	153	12	1
0	0	SB	24	0	136	3.9	2680	19.3	1.03	7.336	15.6	23.4	42.6	245	0.84	11.2	6.4	742	409	773	1
0	0	FB	4	1	140	3.9	580	8.3	0.62	7.228	20.4	11.31	46.1	362	0.16	10.6	1	198	240	35	0
0	0	EB	37	0	142	4.1	640	23.5	0.79	7.41	21.3	11.98	53.1	210	1.03	10.5	2.3	287	322	261	1
0	0	FB	60	1	135	5.6	150	21.8	0.92	7.369	18.5	22.55	60.1	278	0.7	11.7	1.7	1719	450	1000	1
0	0	EB	20	0	138	4.2	1150	21	1.06	7.216	19.2	22.22	47.4	292	1.69	10.6	2.6	30981	1360	1000	1
0	0	FB	50	1	142	4.7	1205	17.4	1.05	7.077	20	21.4	55.5	215	0.81	10.4	4.3	370	432	177	0
0	1	SB	22	0	140	3.5	100	18.5	0.4	7.405	23.9	13.13	44.1	291	0.5	10.8	1.8	101	204	6	0
0	0	FB	0	1	131	4.4	1640	12.2	0.58	7.445	16.4	14.33	40.4	516	0.58	12.8	1.5	19	175	125	0
0	0	FB	62	1	145	4.3	1970	20.9	1.9	7.357	19.3	17.44	60.5	168	0.31	15.2	3.6	2278	334	1000	1
1	0	FB	32	1	140	4.2	1685	24.6	1.18	7.338	25.3	14.01	64.5	233	1.14	11.9	6.2	199	381	50	1
0	1	FB	37	0	143	4.4	1390	11	0.65	7.327	17.2	8.18	52.1	201	1.21	10.3	4.9	101	386	5	1
0	0	FB	10	1	144	4.8	3070	12	0.72	7.237	13.9	20.6	52.8	305	0.37	13.4	9.2	198	509	89	0
0	0	CoB	10	0	138	4.1	880	17.7	0.71	7.33	26.6	20.12	47.5	272	0.78	11.2	2.2	17539	745	861	1
0	0	EB	5	0	133	4	1180	24.6	0.97	7.306	19.7	21.53	48.3	398	0.73	10.7	1.4	36654	930	1000	1
0	0	FB	23	1	140	4.3	550	25.2	0.81	7.385	23.1	16.31	42.6	219	0.66	11	2.8	756	345	330	0
0	0	FB	30	0	138	4	1250	12.4	0.79	7.362	27.3	18.23	41.1	277	0.32	11.1	2.9	268	241	126	0
0	0	FB	32	0	138	3.8	2020	10.5	0.83	7.177	17.8	16.17	44.4	191	1.15	11	6	132	272	207	0
1	0	FB	62	1	145	4.2	2545	15	1.03	7.195	13	13.34	64.3	109	0.68	11.4	13.1	81	480	43	1
0	0	EB	10	0	141	4.3	1530	12.4	0.88	7.326	23.9	9.56	46.3	214	0.56	11.7	2.8	80	331	1000	1
1	0	FB	85	1	141	5.3	2035	12	0.67	7.152	17.5	16.84	56.2	83	1.51	19	6	1592	600	439	1
1	1	FB	84	1	149	4.5	1590	13	0.7	7.267	18.3	14.5	46.4	154	0.76	12.3	7.5	642	622	274	1
1	0	FB	34	1	141	5	1340	16.2	1.32	7.167	22.1	3.84	61.5	125	0.96	13	6.3	1951	488	1000	1
1	0	FB	38	1	144	4	315	19.7	2.63	7.219	19.2	12.89	53.1	131	1.13	16.4	3.7	1958	786	72	0
1	1	FB	62	1	143	4.9	1300	11.9	1.19	7.227	15.3	31.93	56.7	247	0.97	14.8	10.3	95	433	82	1
0	0	FB	34	1	143	4.3	3430	11	1.05	7.361	16.4	43.5	51.1	412	0.46	11.4	5	292	319	144	1
0	0	FB	10	0	139	3.8	1800	10.5	0.75	7.39	22.9	7.48	44.7	283	0.71	11.2	3.2	413	210	36	0
0	0	FB	45	1	133	5.3	250	17.8	1.07	7.116	17.5	32.4	62.3	319	0.88	13	4.4	428	585	72	0
0	0	EB	14	0	145	4.4	460	7.2	0.54	7.354	25.6	15.15	35.5	139	0.75	12.3	0.9	15575	584	1000	1
0	0	EB	10	0	137	6.3	425	20.4	1.7	7.339	22.6	8.96	44.5	203	0.82	20.6	2.4	14278	504	822	1
0	0	FB	38	1	141	5.4	2430	11.2	0.92	7.28	14.7	11.31	51	121	1.18	12	5.6	1391	633	869	1
0	0	SB	25	0	138	4.2	530	21.1	0.68	7.356	20.3	20.33	44.1	203	2.16	11.1	6.3	240	401	369	1
0	0	CoB	16	1	137	4.1	1200	10	0.62	7.444	21.5	17.15	44.2	166	1.13	11.1	1.3	424	298	134	1
0	0	ChB	30	0	139	5.1	850	35	4.51	7.31	22.3	4.59	29.1	95	0.29	12.2	1.1	4749	378	1000	1
0	0	FB	75	1	142	4.6	540	45.2	1.41	7.394	23.8	4.86	62.2	77	1.84	13.8	3.1	451	227	188	1
1	0	EB	16	1	149	7.1	2980	19.4	1.1	7.173	11.3	17.55	51.1	152	0.67	16.2	4.6	81873	2997	385	1
0	0	FB	28	0	140	4.5	1000	16.5	0.92	7.349	22.1	9.96	62.5	157	0.95	10.3	5.4	59	202	34	1
1	0	FB	92	1	144	4.5	660	18.2	0.96	7.241	20.3	23.04	68.7	96	2.03	17.5	6.2	162	738	96	1
0	0	FB	3	0	145	3.9	1500	6.6	0.74	7.438	29.8	9.83	40.8	185	0.9	11.6	1.8	5332	363	45	0
0	1	SB	30	0	140	5.2	20	23.3	1.56	7.383	25.6	11.56	46.7	182	0.4	12.2	4.4	139	566	45	0
0	1	SB	18	0	138	5.3	150	58.8	5.28	7.315	27.5	13.69	37.7	397	0.26	11.2	3.7	124	247	225	0
0	0	FB	31	0	137	4.4	550	20.6	0.69	7.462	20.9	15.42	44.5	305	1.26	11	2.3	318	361	154	0
0	0	FB	21	1	139	3.9	910	10.9	0.75	7.407	23.5	12.79	52	235	0.45	11	5.4	62	251	14	0
1	0	FB	99	1	142	4.1	220	10.4	0.84	7.292	16.1	36.12	62.2	182	1.21	11.4	7	876	632	356	0
0	0	FB	17	1	142	5.1	1265	13.4	0.83	7.242	19	15.66	57.3	169	0.23	10.3	8.4	102	239	29	0
0	0	EB	25	0	136	4.6	240	10.8	0.68	7.409	20.9	13.85	58.7	268	0.63	11.5	3	583	880	1000	1
0	1	FB	0	1	141	3.9	1685	5.1	0.59	7.419	22.2	18.09	40.3	184	0.54	14.3	2.6	5355	419	314	0
0	0	EB	2	0	138	3.9	700	19.1	0.72	7.42	28.3	6.49	40.8	194	0.5	10.4	1.4	308	199	306	0
0	0	CoB	4	0	137	4.4	4340	12.8	0.91	7.425	23.2	10.69	32.7	216	3.03	11.4	2.4	20813	1550	1000	1
1	0	FB	62	1	141	6.5	710	20.2	1.21	7.386	24	18.41	55.2	213	2.36	10.2	3.2	382	709	239	1
0	0	FB	2	1	140	5.8	590	13.3	0.67	7.173	24.2	9.43	43.9	164	0.78	11.2	1.6	1443	246	440	0
0	0	FB	40	0	146	5	1190	12.7	0.97	7.089	15.7	17.54	57.3	224	0.66	13.9	11.2	6475	964	1000	1
0	0	EB	11	0	137	4	2880	19.1	0.67	7.334	20	18.23	44.2	225	0.43	11.2	3.1	14636	886	1000	1
0	0	FB	19	1	142	3.8	400	6.1	0.43	7.298	22.7	7.78	49.7	169	0.39	11.9	4.4	188	280	44	0
0	0	FB	33	1	142	5.5	420	13.1	0.7	7.317	22.9	15.97	48.2	263	0.62	10.8	2.5	1362	368	527	1
1	0	FB	45	0	141	5.7	2355	20.3	1.05	7.316	17.8	15.55	42.4	100	2.31	12.1	3.6	2528	467	518	1
1	0	FB	85	1	144	6.6	492	12.8	1.77	7.197	19	33.22	68.4	251	0.87	12.2	7.7	208	667	112	1
1	0	FB	81	1	148	6.6	387	15.8	1.69	7.148	15.9	29.98	62.8	149	1.34	11.6	9.9	4841	1024	1000	1
0	0	FB	44	1	142	4.2	700	15	0.72	7.329	16.7	15.23	43.4	186	2.04	12.5	2.3	256	355	131	0
0	1	FB	47	1	138	4.7	765	17.7	0.77	7.331	17.7	38.38	52.8	258	1.45	12	5.7	442	665	320	0
1	0	FB	66	1	143	4.1	1250	16.4	0.75	7.331	17.4	15.29	51.9	154	0.99	12.4	9.4	218	532	49	0
0	1	SB	35	0	141	3.9	720	15.7	0.49	7.355	19.2	17.1	37.4	242	0.33	12.4	4.4	85	258	76	1
0	1	FB	29	1	138	3.5	1835	12	0.36	7.38	17.5	18.54	48.3	184	0.64	11.2	3.9	822	332	17	1
0	1	FB	75	1	145	5.2	2180	13.9	1.03	7.314	19.6	14.82	60	148	1.74	11.8	8.8	94	670	46	1
0	1	FB	10	0	138	5.6	0	23.9	1.3	7.373	17.1	13.08	31.6	345	0.35	10.3	2.8	261	228	482	1
0	0	FB	25	0	140	4.7	3185	15.9	0.72	7.353	23.1	10.41	41.6	206	0.31	10.6	4	302	217	121	0
0	1	FB	6	1	140	3.8	2560	8.3	0.5	7.274	19.2	6.42	39.9	290	0.64	10	6.4	78	193	27	0
1	1	FB	37	1	144	4.8	1130	14.6	1.25	7.244	22.4	16.95	41.8	102	2.2	21.4	9	20005	1632	1000	1
1	0	FB	80	1	143	3.4	920	16.4	1.06	7.177	16.4	39.03	58.8	396	0.87	13.9	8.6	830	514	596	1
0	0	FB	50	0	141	4.5	2005	18.6	0.99	7.386	28.5	19.07	52.6	262	1	11.1	2.9	141	280	17	1
1	0	FB	40	0	143	4.8	180	38.1	2.02	7.301	16.8	40.16	49.8	364	1.96	12.5	5	7851	797	894	1
0	1	SB	25	0	137	3.3	1270	12.9	0.63	7.446	22.9	19.29	41	346	0.53	11	7.1	85	185	5	0
0	0	FB	60	0	142	4.4	505	18.9	1.11	7.325	21.9	24.52	62.7	73	2.07	12	3.4	154	387	124	1
1	0	FB	80	1	141	3.8	630	17.8	0.76	7.249	18.8	27.13	56.1	319	1.21	11.3	4.8	1516	615	437	1
0	0	FB	60	0	144	4.7	700	15.3	0.78	7.394	23.3	14.25	45.8	242	0.78	11.1	2.7	370	326	210	0
1	0	SB	85	0	141	3.8	100	23.3	1.14	7.209	18.2	15.22	49.8	410	0.85	10.3	6.8	179	572	15	0
0	1	SB	4	0	141	4.8	760	14.6	0.69	7.39	26.8	8.17	44.2	248	1.12	10	3.9	73	198	28	0
0	0	EB	10	0	141	3.5	500	11.1	0.8	7.326	25.3	10.06	42	140	0.87	10.4	2.8	8852	468	1000	1
1	0	FB	56	1	144	4	2940	14.2	0.6	7.438	21.1	7.86	46.6	189	0.4	10.4	5.5	101	287	37	0
1	0	FB	70	1	142	5.2	1095	14.8	0.88	7.128	22	16.49	65.7	117	1.09	10.9	6.4	545	516	438	1
1	0	FB	86	1	144	4.8	865	18.9	1.01	7.156	15.3	26.32	61.2	175	1.78	11.6	8.6	278	609	87	1
0	0	EB	20	0	139	4.2	1540	19.2	0.65	7.357	22.6	12.49	45.6	210	0.5	10.2	3.1	2319	485	952	1
0	0	FB	28	1	140	4.1	1900	16.6	0.74	7.354	24.2	20.11	49.4	158	0.4	11	3.2	213	245	66	0
1	0	FB	93	1	140	3.7	225	14.6	1.2	7.363	18.4	24.77	52.4	442	0.85	10.6	8.6	308	529	674	1
1	0	FB	47	1	144	5.6	2955	7.9	0.71	7.253	19.8	15.34	52.4	107	0.84	12.6	7.6	119	561	21	1
1	0	FB	70	1	142	5.3	1755	13.6	0.75	7.2	18.2	13.73	64.4	130	1.33	14.8	5	904	591	396	1
0	0	FB	56	1	136	5.1	530	19.9	1	7.345	21.7	10.29	54.8	72	0.78	12.8	6.6	385	282	159	1
0	0	FB	52	1	138	4.4	1180	15.4	0.74	7.342	22.2	14.79	51.2	205	0.31	10	3.8	173	307	32	0
0	0	FB	45	0	126	5	865	11.8	1.23	7.381	17.1	22.89	60.2	197	0.74	12.2	6.9	2098	489	771	1
1	0	FB	63	1	139	4.9	2110	20.3	0.99	7.313	11.1	21.42	58.4	223	0.61	10.8	4.3	449	563	187	0
0	0	FB	15	1	139	3.4	1600	10.5	0.69	7.384	22.4	11.9	47.4	247	1.17	11.3	2.7	128	215	22	0
0	0	EB	42	0	139	3.5	2010	14.3	0.75	7.448	23	9.2	46.4	308	0.78	10.4	3.4	168	194	1000	0
0	0	FB	25	0	139	4.3	200	12.3	0.69	7.379	23.5	12.15	43.6	145	0.95	11	1.5	288	266	218	1
0	1	FB	40	1	138	4.8	1000	10	0.41	7.335	15.2	22.12	58.9	164	0.72	11.8	6.7	97	384	38	1
0	1	FB	49	1	141	5.5	720	7.8	0.6	7.287	17.7	22.61	60	136	0.88	11	3.1	149	501	22	0
1	0	FB	85	1	137	4.1	340	18.4	0.82	7.289	17.4	26.03	55	178	0.66	12.2	4.5	127	452	105	1
0	0	FB	21	1	141	4.4	300	13.7	0.7	7.402	23.5	17.29	49.5	285	0.69	11.8	2.1	155	280	25	0
1	1	FB	60	1	151	3.8	600	27.5	1.4	7.335	18.7	3.26	44.8	62	0.32	15.7	8.4	1911	2302	799	1
1	0	FB	90	1	140	6.1	1560	18.3	1.34	7.257	14.2	7.73	62.5	137	0.95	15.3	7.5	187	501	161	1
0	0	CoB	31	0	140	4.2	2150	13	0.58	7.431	22.5	15.95	47.5	219	1.03	11	3.9	144	249	48	0
1	0	SB	84	1	134	4.9	1060	35.9	1.36	7.419	22.8	5.97	43.9	73	0.95	14.5	3.4	637	192	297	1
1	0	FB	95	1	139	5.7	310	23.9	1.43	7.326	19.3	35.39	58.7	208	1.45	14.1	9.2	14722	1383	1000	1
0	0	EB	10	0	137	3.8	370	17.5	0.72	7.434	19.4	19.36	46.2	265	0.7	10.4	2.1	61599	1339	1000	1
1	1	FB	70	1	140	3.5	100	12.5	0.93	7.319	24.1	25.76	47.1	429	1.4	13.6	5.3	201	527	40	1
0	0	FB	25	0	139	4.1	105	13.9	0.86	7.427	21.8	15.63	49.4	235	0.54	13.8	4.3	174	281	44	1
0	0	FB	40	1	139	3.6	2650	9.5	0.78	7.317	22.4	22.91	49.1	184	0.97	14.6	5.3	143	274	92	0
0	0	FB	19	0	136	4.7	270	17.1	0.99	7.39	22.4	16.91	49.3	328	0.64	13.7	3.4	152	295	67	0
0	0	EB	32	0	142	5.4	750	16.3	0.92	7.326	16.9	22.75	55.8	303	0.68	14	7.2	225	452	170	1
1	0	FB	80	1	146	4.6	2480	12.7	0.98	7.215	13.7	14.81	61.5	57	2.1	15.8	7.2	189	369	198	1
0	0	FB	30	0	140	4.9	1600	13.7	1.02	7.323	19.4	25.44	51.4	205	1.37	13.9	2.4	672	298	120	1
1	0	FB	80	1	140	4.4	670	18.1	1.12	7.246	18.4	12.35	54.1	187	0.52	12.5	7.4	163	265	73	0
1	0	FB	85	1	145	4.3	1730	11.6	1.2	7.343	17.5	14.99	59.3	237	0.49	13.3	9.8	210	378	277	0
0	0	FB	53	0	147	4	820	11.3	1.07	7.3	23.5	7.9	45.9	407	0.37	12.6	6.7	352	274	57	0
0	0	EB	63	1	133	3	3795	9.1	0.98	7.412	23.3	16.86	44.4	324	0.9	13.6	5.2	2069	720	1000	1
0	0	EB	24	0	140	3.6	230	12.8	0.61	7.401	25.1	18.91	41.1	202	0.55	13.3	1.7	14713	533	1000	1
0	1	FB	25	0	133	3.9	1050	9.6	0.58	7.453	23.5	13.55	35.9	156	0.48	16.6	2.1	89	149	33	1
0	0	EB	10	0	136	4.3	1360	15.5	0.76	7.413	23.3	13.27	44	165	0.63	13.1	4.9	5269	718	1000	1
0	0	FB	31	0	131	4.2	570	17.3	0.69	7.407	26	11.7	44.3	311	0.33	12.5	3.5	218	340	40	1
1	0	FB	56	0	144	4.6	1060	22.4	0.76	7.292	19.7	7.9	53.2	188	0.83	13.6	6.5	1258	473	1000	1
0	0	FB	8	0	144	4.3	315	17.1	0.8	7.331	29.1	13.73	48.1	169	0.41	13.8	1.5	97	266	10	0
0	0	SB	24	0	139	4.1	1370	11.5	0.86	7.377	29.5	16.71	47.2	307	0.81	13.4	3	113	272	7	0
1	0	FB	75	0	139	5.1	900	16.1	1.06	7.289	26.8	26.45	60	139	1.53	15.5	6.6	629	764	1000	1
0	0	EB	25	0	140	4	970	18	0.57	7.399	25.5	12.67	46.3	166	0.58	13.8	1.8	5175	373	1000	1
0	0	FB	2	1	136	5.1	150	17.6	3.17	7.334	15	15.06	50.3	247	0.41	12.6	4.8	68765	2092	585	1
0	0	FB	61	0	140	4.6	400	21.4	1.6	7.297	19	38.59	68.8	295	1.63	15.7	8.7	561	454	179	1
0	0	FB	50	1	143	3.9	4400	19.8	0.75	7.291	24.1	1.17	46.2	70	0.7	12.8	3.8	283	332	103	0
0	0	FB	22	1	142	3.1	650	13	0.83	7.396	23.1	8.72	43.3	360	0.64	14	2.3	136	171	34	0
0	0	FB	24	0	141	3.9	1580	16.1	0.92	7.375	24.6	8.21	49.5	150	0.29	13.1	3.6	126	240	22	0
0	0	FB	38	0	138	3.8	2870	14.2	0.81	7.339	24.4	7.75	49.3	226	0.52	12.6	4.1	268	244	77	0
0	0	EB	51	1	142	3.5	2045	16.6	0.5	7.363	23.8	11.75	41	195	0.57	13.8	1.4	4667	360	1000	1
0	0	ChB	10	0	139	3.7	2800	10.2	0.67	7.322	24	15.45	42.5	251	0.39	14.7	1.2	451	235	339	1
0	0	EB	42	0	141	4.2	2040	18	0.93	7.385	28.4	15.21	48.9	173	0.92	13.4	3.2	805	343	582	0
0	0	EB	25	0	138	4.1	1020	7.5	0.62	7.381	24.4	13.3	46	220	1.21	13.1	3	451	269	167	0
0	0	EB	27	0	138	4.3	1650	15.5	0.79	7.379	25.8	15.92	49	165	1.98	13.6	3.9	13456	474	1000	1
0	0	FB	57	0	137	3.9	740	5.9	0.67	7.387	27.3	9.84	46.7	127	0.75	14.5	2.7	111	134	10	1
0	0	FB	45	0	141	4.1	1900	13.1	1.05	7.396	28.2	18.48	48.3	239	0.45	13	2.8	440	450	73	0
0	0	FB	22	1	141	3.8	300	20.7	0.76	7.307	24.1	15.49	43.7	199	0.71	13.1	1.6	214	288	92	0
0	0	FB	24	0	139	4.1	1440	12.3	0.68	7.507	26.7	9.15	48.5	368	0.56	12.8	5.3	169	180	21	0
0	0	FB	21	1	140	3.8	1100	12.4	0.57	7.375	25.5	14.66	47.3	201	0.72	12.1	1.8	93	168	9	0
0	0	FB	20	0	140	3.8	1020	10.1	0.83	7.399	29.4	23.09	53.3	310	2.13	63.8	4.6	1000	676	238	1
1	0	FB	65	0	146	5.5	1000	13.3	0.98	7.314	23.4	18.52	56.2	182	0.77	12.9	4.1	1281	638	945	1
0	0	FB	21	0	143	4.6	2890	19.1	0.71	7.342	27.3	9.38	45.1	178	1.38	13.4	2.5	281	279	50	0
0	0	EB	25	1	142	4.3	2465	13	1.06	7.311	21	19.16	51.9	207	0.79	14.5	6.1	30168	813	1000	1
0	1	FB	23	1	138	4.8	410	25.3	0.6	7.377	22.8	28.1	46.4	406	0.33	13.6	4.9	69	300	25	0
0	0	EB	32	1	141	4	1300	12.9	0.67	7.164	17	10.43	53.9	192	0.84	14.3	3.7	80914	4412	1000	1
1	0	FB	60	1	141	5.1	845	26.4	1.84	7.188	11.4	24.99	56.2	96	1.97	15.1	7	1163	1309	1000	1
0	0	FB	20	0	140	3.9	2520	16	0.93	7.398	30.2	13.22	48.7	168	0.72	13.9	1.9	140	297	12	0
0	0	FB	14	1	141	3.7	5190	12.5	0.47	7.314	25.7	8.74	46.1	117	0.68	13.6	2.1	134	233	16	0
0	0	FB	30	0	139	4.2	1830	9.4	0.99	7.353	28	17.79	50.3	186	1.12	13.3	3.5	156	220	20	1
0	1	FB	32	1	142	4.4	500	12.4	0.49	7.281	20.5	23.2	41.9	308	0.54	16.2	5.7	67	266	26	0
0	0	FB	50	1	141	4	1200	21.7	0.68	7.315	21.2	18.58	48.5	165	1.12	15.3	6.2	374	341	64	0
0	1	SB	22	0	142	4.7	2080	29.2	1.05	7.385	20.2	11.25	35.9	206	0.24	14.7	2.1	191	280	43	0
0	1	FB	25	0	132	4.7	3165	27.2	0.86	7.349	30.8	17.92	41.7	158	0.65	15	3.1	3498	594	308	1
0	0	FB	4	1	141	4.2	900	11.6	0.75	7.189	18.3	19.41	45.9	343	0.92	15.8	7.2	118	242	43	0
0	0	FB	6	1	143	4.1	600	10.5	0.85	7.345	26.5	13.17	46.8	181	0.74	13	3.4	163	231	13	0
0	0	FB	25	0	136	7.7	75	71	7.66	7.33	15.3	10.31	39.1	174	0.34	13	1.8	1373	401	1000	1
0	0	EB	3	0	142	4.5	1850	14.8	0.72	7.32	22.4	15.5	44.8	248	0.7	14.1	2.7	8028	428	1000	1
0	0	SB	27	0	142	3.7	1700	8	0.75	7.384	28.3	12.36	41.6	208	0.61	13	2	561	191	22	0
0	0	FB	38	1	143	4.2	3610	16.9	1.15	7.318	22.7	9.98	50.7	160	0.71	13.3	1.4	151	246	77	1
0	0	FB	34	0	144	4	5830	11.2	0.83	7.356	25.5	9.73	49.4	86	0.4	13.6	4.3	96	210	31	0
0	0	EB	15	0	138	3.5	1340	10.9	0.71	7.336	23.9	26.34	46	204	0.98	12.9	5	20033	762	1000	1
0	0	FB	11	1	139	4.3	1000	16.2	0.76	7.446	23	14.84	42.8	181	0.81	14.7	1.1	304	295	84	0
0	1	FB	30	0	141	4.1	3550	13.2	0.4	7.398	24.4	7.37	38.5	358	0.23	13.3	2.1	153	225	89	0
0	0	SB	30	0	147	4.4	895	15.3	0.77	7.338	23.8	24.03	57	525	2.3	13.4	4.8	268	537	47	1
0	0	CoB	3	0	161	5.6	2520	190.4	2.3	7.44	20.2	9.47	42.5	93	0.86	17.5	2.6	1338	502	1000	1
0	0	EB	20	0	143	3.8	1930	10.9	0.65	7.376	24.8	12.8	42.4	230	0.71	13.9	2.6	1439	208	1000	1
0	0	FB	6	0	139	4.1	2300	19.2	1.13	7.394	22.7	13.15	45.4	236	1.13	12.6	4.5	94	258	85	0
0	0	EB	26	0	144	4	555	16.9	1	7.369	20.2	11.91	42.9	238	0.79	12.8	3.3	219	580	409	0
1	0	FB	95	1	141	4	100	19.3	1.42	7.315	17.5	44.01	71.7	798	0.91	23.3	5.9	3369	952	1000	1
1	0	FB	60	1	150	3.2	270	16.5	2.02	7.083	19	24.91	54.5	218	1.66	15.3	7.9	597	810	223	1
0	0	FB	47	1	141	6.4	1205	15.8	1.08	7.267	18.6	26.18	65.5	232	1.36	14.7	6.5	127	506	131	0
1	0	SB	18	1	133	4.1	440	38.9	2.61	7.319	15.4	8.76	41.7	132	1.45	14.3	5.8	897	674	1000	1
0	0	EB	2	0	139	4.4	830	9.7	0.82	7.378	24.6	18.54	43.8	167	1.62	12.6	4	19209	665	1000	1
0	0	FB	10	0	138	4.1	2939	17.9	0.23	7.517	23.1	12.11	41.5	255	0.4	12.3	2.2	97	219	56	0
1	0	FB	95	1	141	5.2	1190	12	0.65	7.354	21.4	21.81	59.5	170	0.8	13.9	8.4	165	402	163	0
0	0	EB	15	0	135	3.8	820	17.2	0.96	7.525	19.8	21.45	48.7	267	1.37	12.6	2.8	75830	2270	803	1
0	0	FB	10	0	142	4.1	1900	11.2	0.76	7.375	25.3	8.74	45.6	166	0.8	13.1	2.6	100	227	42	0
0	0	FB	13	1	137	3.5	1275	18	0.83	7.432	22.5	13.88	43.7	213	0.79	13.8	2.1	202	216	57	0
1	0	FB	38	1	135	4.6	1450	10	0.52	7.282	21.2	16.72	57	201	0.94	14.1	5.3	229	329	114	1
0	0	FB	28	1	139	3.7	640	8.3	0.99	7.372	23.4	11.31	48.4	368	0.54	12.4	4.8	289	299	17	0
0	0	EB	16	0	135	3.8	1680	15.2	0.64	7.388	27.4	19.99	40.5	215	0.53	14.5	2.5	1290	224	1000	1
0	0	FB	20	0	141	4.2	600	14	0.93	7.335	23.5	8.21	59.2	215	0.67	12.7	2.6	105	264	24	0
1	0	FB	44	0	139	4.1	100	12.6	0.7	7.379	29.8	18.09	53.4	169	1.36	13.1	2.2	328	311	160	1
0	0	FB	40	1	131	5	1190	15.9	0.79	7.461	19.9	18.89	51.7	306	0.37	13.9	4	1151	317	53	1
0	0	EB	19	0	142	3.6	2240	16	0.74	7.332	20.8	4.48	38.1	95	0.85	14.2	1.6	591	321	1000	0
0	0	FB	41	1	139	4.6	50	11.2	0.66	7.452	16.3	11.28	51.8	269	0.86	11.6	4.5	172	425	32	0
0	0	FB	35	0	142	4.1	1330	14.1	0.71	7.378	22.9	22.5	51	271	0.3	12.7	1.8	193	353	17	0
0	0	EB	10	0	139	4.1	530	10.2	0.66	7.436	28.4	8.01	48.4	197	0.86	13.7	1.2	506	244	72	0
0	0	FB	6	0	140	4.4	2120	16.8	0.75	7.388	22.7	6.11	44.7	169	0.67	12.5	2.1	158	212	61	0
0	0	FB	25	1	140	4.1	1160	6.7	0.82	7.361	22.5	3.25	39.2	133	0.5	13.5	0.8	214	123	21	0
0	1	SB	7	1	136	4	825	11.1	0.46	7.433	21.8	11.95	36.4	205	0.57	13.2	0.7	311	338	41	0
0	0	FB	36	0	138	4.9	3790	15.5	0.83	7.338	23.4	18.8	57.6	153	2.18	13.4	2.3	300	324	46	1
1	0	FB	85	1	150	3.6	1215	27.7	1.05	7.336	24	3.29	45.3	57	0.67	14.7	2	767	224	205	0
0	0	FB	23	0	141	4.2	745	19.1	0.78	7.418	21.9	14.39	50.6	266	0.52	12.7	1.8	81	246	16	0
1	0	FB	40	1	143	5.8	3400	17	0.96	7.276	17.7	7.4	52.3	83	1.63	20.5	9.6	10375	948	1000	1
0	0	FB	75	1	138	4.5	2640	12.1	0.98	7.356	23.9	14.88	51.7	240	0.7	14.3	4.3	129	377	14	0
0	1	FB	24	1	138	3.7	335	14.2	0.8	7.407	20.2	17.88	52.8	97	3.32	12.7	7.1	1504	575	243	1
0	0	FB	34	0	137	4.1	960	16.5	1.06	7.351	23.2	9.61	48.7	433	0.31	11.9	6.8	337	361	493	0
0	1	FB	21	1	144	4.3	470	17.9	0.82	7.438	21.1	11.15	41.2	304	0.33	12.1	6.4	116	368	10	0
1	0	FB	36	1	143	3.9	400	5.4	0.89	7.103	18.6	20.65	58.9	366	0.55	13.8	11.1	2320	597	799	1
0	0	FB	30	0	139	4.1	340	23.3	0.66	7.411	24.2	16.64	55.9	189	2.32	12.3	1.8	2583	511	533	1
0	1	FB	3	0	141	4.1	420	13.6	0.63	7.402	27.5	10.3	44.9	292	0.43	13.1	2	75	180	12	0
0	1	FB	5	1	146	3.8	1105	9.6	0.87	7.417	28.3	8.99	37.3	146	0.22	18.9	2.7	101	223	11	0
0	0	EB	63	0	141	3.9	475	20.8	0.83	7.349	23.4	13.23	45	360	0.46	12.4	3.7	253	388	1000	1
0	0	EB	10	0	139	3.8	1200	10.9	0.79	7.411	27.2	21.74	49.1	231	0.89	14.1	1.6	31348	928	1000	1
0	0	FB	26	0	137	3.8	750	15.1	0.82	7.39	28.6	18.45	46	242	0.17	12.9	2.4	165	234	42	0
0	0	FB	5	1	140	3.8	1210	10	0.65	7.409	28.8	10.9	39.3	262	0.45	14.1	1.9	550	172	200	0
0	0	FB	9	1	142	3.3	3920	7.4	0.75	7.325	21.6	10.41	46.2	342	0.43	12.5	9.5	84	177	5	0
0	1	FB	0	1	136	3.8	4320	18.1	0.54	7.339	19.8	17.84	41.7	418	1.49	13.4	1	233	199	145	1
0	0	FB	27	0	137	3.5	880	14.2	0.84	7.365	28.4	13.31	49.4	245	0.58	13.4	2.7	1423	300	284	0
0	0	EB	5	0	137	4	365	14.1	0.86	7.379	26.6	17.12	45.9	228	0.78	12.5	2.1	25130	850	1000	1
0	1	FB	28	1	137	2.7	400	8.3	0.5	7.291	19.8	23.53	40.1	373	1.08	13.1	6.4	168	283	62	0
0	0	FB	25	1	139	3.7	500	10.3	1.11	7.052	20.9	13.73	49.9	338	0.75	13.7	19.2	80	251	61	0
0	0	FB	0	1	138	3.8	450	9.4	0.61	6.918	6.3	8.05	42.1	329	0.36	11.9	2.4	110	185	12	0
0	0	FB	20	1	134	4	745	8.6	0.51	7.406	24.2	8.26	44.4	57	1.37	15.6	1.6	133	278	17	1
0	0	FB	29	0	136	4.4	1770	9.3	0.77	7.386	21	15.84	55.3	162	0.66	12.9	2.9	219	376	21	1
1	0	FB	40	1	139	3.8	215	9.3	0.63	7.299	17.2	11.63	50.5	172	1.4	15.1	7.9	283	547	218	0
1	0	FB	30	1	147	5.6	745	11.9	1.29	7.182	16.2	10.49	50.3	124	0.81	12.7	8.9	146	378	62	0
0	0	FB	33	1	138	4.2	420	11.9	0.54	7.392	22.1	19.43	52.7	246	1.32	13.6	2.2	154	313	61	0
1	0	FB	35	1	143	4.1	110	10.7	1.18	7.286	17.4	12.06	45.3	120	3.74	16.8	9	191	666	284	1
0	0	FB	0	1	140	3.9	830	14.8	0.8	7.363	26.7	6.17	41	157	0.66	13.3	1.8	263	122	520	0
0	1	FB	5	1	135	3.9	150	15.5	0.46	7.426	26.7	12.81	41.6	268	0.54	12.4	1.2	101	179	29	0
1	0	FB	73	1	140	3.7	390	11.7	1.01	7.332	23.1	42.69	63.3	260	1.04	13.9	9.2	254	513	119	1
0	0	FB	61	1	139	3.9	140	19.6	1.19	7.344	18.4	27.53	60.5	315	2.09	13	5.4	97	682	50	1
1	0	FB	28	0	140	4.2	740	14.3	1.08	7.392	18	10.5	43.8	90	2.06	14.9	5.9	1116	344	1000	1
0	0	FB	11	1	141	4.6	2500	14.2	0.82	7.357	27.5	7.1	36.9	214	0.43	13.2	2.4	91	147	15	0
0	0	EB	24	0	140	3.2	1390	17.5	0.96	7.36	24.7	11.05	43.7	85	0.56	13.9	2.4	1247	180	1000	1
0	0	FB	31	0	136	4.1	790	17.8	0.78	7.347	24.2	10.88	42.1	297	0.49	13	2.1	189	237	83	0
0	0	FB	25	0	139	4.3	2760	16.3	0.89	7.357	21	14.25	54.7	186	1.25	12.9	1.9	457	312	180	0
0	0	EB	15	0	140	3.5	1635	11.8	0.83	7.351	24.1	5.51	46.6	226	1.01	12.5	2.7	296	207	1000	0
0	0	FB	8	1	140	4.1	250	11.8	0.84	7.361	21	8.53	45	160	0.94	13.4	1.4	101	186	16	0
0	0	EB	2	0	140	3.6	1050	20.2	0.76	7.387	26.9	6.64	37.9	233	0.31	14.1	1.4	251	149	1000	0
0	0	FB	64	1	141	4.3	595	19.2	0.89	7.384	21	9.78	52.1	117	0.87	14	1.7	2257	223	519	0
0	0	EB	15	0	140	3.5	1550	9.7	0.64	7.405	24.3	16.34	42.1	230	0.59	13.1	3.5	7327	922	1000	1
1	0	FB	90	1	140	4.6	210	17.8	0.78	7.314	18.1	25.77	58.5	160	1.5	14.6	4.9	644	458	192	1
1	0	FB	65	0	137	5.3	175	29.7	1.48	7.355	17.5	20.73	43	177	0.95	14.7	3.2	1610	331	1000	1
0	0	FB	15	0	139	4	1450	13.8	0.8	7.354	25	12.8	43.6	271	0.33	12.4	1.5	201	240	26	1
0	0	FB	20	0	139	3.8	1225	13.2	0.94	7.398	17	7.84	53.2	222	0.59	12.8	11.1	129	220	71	0
0	0	FB	41	0	142	3.8	1120	11.8	1.01	7.367	19.4	9.91	53.3	151	0.88	12.9	4.9	54	341	11	0
0	0	FB	33	1	142	3.8	1820	9.2	0.58	7.311	17.7	19.09	63.8	219	0.42	13.6	7.4	101	274	58	0
1	1	FB	67	0	139	5.8	570	15.6	0.7	7.331	17.1	22.65	53.1	155	1.08	11.6	6.4	118	488	21	0
1	0	FB	33	0	138	4.2	560	23.2	1.02	7.366	24.4	14.6	49.6	191	0.7	13.1	2.5	235	356	30	0
0	0	FB	32	1	144	5.2	2020	10.6	1.04	7.231	23.4	10.24	57	159	0.46	12.9	5.4	97	160	45	0
0	0	EB	16	0	139	4.6	4430	22.4	0.66	7.395	25.6	16.7	41	198	1.73	13.6	1.9	28312	1436	1000	1
0	1	FB	10	0	143	4.1	1620	15	0.62	7.356	25.9	5.37	42.7	209	0.57	12.4	2.2	336	204	85	0
0	0	FB	7	1	153	3.7	720	11.6	0.5	7.317	21.6	10.47	41.3	357	0.54	12.4	5	1133	258	259	0
0	1	FB	21	1	140	4.1	510	9.6	0.52	7.305	18.6	12.11	42.4	189	0.2	13.7	2.1	712	207	395	1
0	0	FB	23	1	141	4.2	2610	14.7	0.82	7.279	24.7	13.32	52.4	158	0.66	12.2	3.2	364	317	52	0
0	0	ChB	24	1	143	3.7	690	14.7	0.79	7.317	23.2	16.39	49.2	359	0.33	13.1	2.2	399	217	686	1
0	0	EB	10	0	141	3.4	760	12.4	0.7	7.353	28.5	19.31	50.5	225	2.13	13.6	2.5	30196	1107	1000	1
0	0	EB	16	0	141	4	210	10.7	0.57	7.406	26.6	15.29	50.2	181	1.4	11.5	1.9	9290	346	1000	1
0	0	SB	31	0	140	4	1700	11.4	0.71	7.374	24.5	11.69	39.9	168	0.59	12.6	1.7	241	214	27	1
0	0	FB	12	0	140	3.7	1600	15	0.79	7.445	20.7	10.4	45.7	201	0.45	11.9	2	222	202	19	0
1	1	FB	90	1	145	5	1595	18.8	0.76	7.375	20.9	27.5	37.4	75	1.63	19.7	5.5	704	470	280	1
0	0	FB	9	1	142	4.3	2000	3.9	0.52	7.344	25	19.37	52.3	281	0.41	12.6	1.2	162	229	686	1
1	0	FB	95	1	146	4.9	1200	17.8	1.36	7.184	13.6	28.53	47.1	233	0.42	13.5	9.3	1358	586	1000	1
0	0	FB	39	0	141	3.3	950	20.2	0.82	7.358	16.9	18.56	43.9	249	0.7	12.4	3.1	199	372	31	1
0	0	FB	25	1	141	4.5	1010	12	0.69	7.379	22.8	20.94	47.9	265	0.51	14.2	4.2	753	255	288	0
1	0	FB	37	1	141	4.6	1160	32.5	2.77	7.274	19.2	4.51	45.3	117	0.37	14.1	1.5	105	200	77	0
0	1	FB	13	0	142	4	390	17.7	0.6	7.411	24.4	7.48	40.3	204	0.44	11.8	2.3	297	300	27	1
0	0	FB	21	0	139	3.4	600	12.4	0.92	7.442	22.6	10.39	44.3	191	0.49	13.4	3	66	192	14	0
0	0	FB	22	1	137	3.9	1600	9.7	0.78	7.409	24.9	2.94	45.9	91	1.9	14.7	1.8	307	179	126	1
0	1	FB	11	1	142	3.3	1330	8.3	0.38	7.313	18.7	4.19	42.7	257	0.85	11.6	3.5	209	317	27	0
0	1	SB	16	0	140	3.8	10	29.7	1.9	7.381	19	19.7	32.8	320	0.38	13.8	4.7	54	208	87	0
0	1	FB	20	0	138	6.8	375	18.4	1.11	7.423	23.2	15.41	47.4	46	3.07	14.4	4.6	119	469	38	1
1	0	FB	85	1	137	3.4	530	15.2	1.15	7.329	19	15.35	54.1	381	0.74	12.7	5.4	309	621	79	1
0	1	SB	19	0	128	3.1	2000	16.5	0.9	7.461	21.8	21.83	31.3	220	0.28	13.8	1.9	140	191	131	0
0	0	EB	60	0	139	4.3	2140	14.6	0.79	7.345	24.4	6.57	40.7	168	0.8	13.5	2.1	7887	533	1000	1
0	0	FB	14	0	137	4.1	2145	12.1	0.8	7.4	24.4	9.24	48.7	121	1.14	12.4	1.7	216	245	40	0
0	0	FB	33	0	142	5.3	890	16.6	0.82	7.285	18.9	14.44	55	144	1.78	11.6	5.5	99	368	34	0
0	0	FB	38	1	140	4.5	1580	11.6	0.64	7.337	24.3	11.56	47.7	161	0.54	13.1	3.7	186	322	50	1
1	0	FB	50	1	144	3.7	940	5.4	0.83	7.17	11.9	13.59	57.8	192	1.1	13.1	12.8	7589	883	1000	1
0	0	FB	60	1	143	4.6	400	18.2	0.77	7.256	21.2	41.27	63.5	237	0.97	12.4	3.7	246	591	100	1
0	0	FB	15	1	139	4.4	1950	15.7	0.44	7.245	33	13.63	44.2	198	0.31	13.2	2.1	125	310	34	0
0	0	EB	28	1	141	2.4	800	14.2	0.87	7.056	17	19.97	52	257	0.56	13.1	4.4	3630	593	1000	1
0	0	FB	85	1	139	4.3	1370	19.3	1.66	7.385	22.4	2.48	43.8	92	0.95	19.9	2.7	369	291	275	1
1	0	FB	95	1	139	3.5	140	23	1.87	7.107	14.5	45.07	61	239	1.24	13.9	12	421	579	157	0
1	0	FB	85	1	141	3.1	1600	17.7	0.85	7.385	26.8	25.14	50.8	281	0.47	11.8	4.1	251	423	19	1
0	0	FB	36	0	139	4.4	470	15.7	0.85	7.379	22.4	16.4	46.2	383	0.34	12.6	2.9	658	376	306	1
0	1	FB	50	1	133	5.3	5	14.9	0.98	7.368	18.5	23.99	50.9	314	2.4	14.9	5.2	265	1171	223	1
0	0	FB	32	0	138	4.3	400	20.4	0.76	7.394	20.7	11.65	44.1	242	0.44	12.6	2	178	297	58	1
0	0	SB	43	0	137	4.1	1480	10.8	0.62	7.366	25.2	20.37	52.9	216	0.56	12.3	2.3	246	470	31	0
0	1	FB	2	1	141	4.2	4010	11.8	0.39	7.267	18.3	15.54	38.3	179	0.21	12.5	3	61	279	6	0
0	0	FB	0	1	138	4.4	2450	18.1	0.65	7.327	19.3	17.49	41.9	160	0.29	11.5	4.9	68	198	7	0
0	0	FB	1	1	140	4.1	500	27.7	0.91	7.313	25.7	8.54	37.6	168	0.57	13.6	1.1	317	181	93	0
1	0	FB	40	1	138	4.1	1100	19.6	0.72	7.355	19.2	14.06	50.4	323	1.25	12.9	6.5	4461	809	1000	1
0	1	FB	1	1	138	4.1	100	11.3	0.52	7.365	24.4	14.71	45.7	436	0.37	13	1.1	47	140	39	1
0	0	FB	17	0	138	4.3	640	13.2	0.57	7.449	21.2	6.24	52.3	243	0.8	11.7	1.1	14	136	16	0
0	0	FB	20	0	138	4.2	300	14.1	0.72	7.411	23.4	13.96	51.2	275	0.31	12	2.3	75	203	8	0
0	0	FB	37	1	140	3.4	140	15	0.71	7.421	20.9	27.78	54.1	264	2.32	12.7	4.6	89	508	23	1
0	0	FB	40	1	136	4.1	3590	12.5	0.89	7.465	21	18.07	48.5	296	0.68	12.5	3.1	143	319	15	0
0	0	SB	54	0	141	4.1	1580	18.9	0.94	7.396	19.4	12.04	44	204	0.88	13.1	4.3	221	397	26	0
0	0	EB	22	0	146	3.6	400	12.1	0.73	7.421	24.8	21.06	45.4	209	0.69	13.2	1.8	1975	390	1000	0
0	0	EB	21	0	143	5.4	2540	17	0.71	7.23	19.7	13.32	55.1	149	3.11	16	3.7	114700	4170	1000	1
0	0	FB	37	0	140	3.7	2440	13.7	0.81	7.277	17.6	15.2	51.9	176	1.07	13.2	3.4	256	285	76	0
0	0	FB	52	0	140	3.7	720	18.1	0.73	7.426	19	15.41	49.1	173	1.47	13.7	1.6	208	357	34	1
0	0	FB	23	0	137	3.9	1700	8.2	0.53	7.449	26.2	6.35	37.3	104	0.86	13.8	0.8	334	154	28	0
0	0	FB	66	0	137	3.8	1050	10.9	0.66	7.389	22.8	6.28	38.9	82	0.64	14.5	1.2	270	189	61	1
0	0	FB	29	1	138	5.2	650	11.7	0.83	7.358	20.2	16.2	46.3	189	0.52	12.6	2.8	117	313	41	0
0	0	FB	35	0	140	3.5	1200	17.5	1.02	7.517	17.6	8.96	42.8	194	0.5	12.3	4	105	189	17	0
0	0	FB	20	1	141	3.8	500	10.8	0.73	7.385	17.2	20.46	48.5	370	2.4	12.5	3.2	2218	549	397	1
0	0	Friction B	25	0	143	4.5	2760	16.4	1.29	7.327	16.8	6.09	35.9	114	0.48	17.5	5.1	592	614	363	0
0	0	SB	22	0	137	3.2	200	19.5	0.95	7.49	16.4	11.37	46.4	180	0.64	13.1	4.1	163	284	22	1
0	0	FB	37	1	138	3.1	1405	18.3	0.82	7.349	19.2	13.41	45.4	326	0.8	12	7.8	187	260	22	0
0	0	EB	1	0	140	3.7	2360	13.8	1	7.334	19.3	13.21	48.7	187	3.28	13.5	4.5	1103	469	85	1
1	0	FB	93	1	141	5.6	2870	17.7	1.22	7.375	19.4	11.8	54.4	194	0.96	19	9	288	372	33	0
1	1	FB	86	1	140	4.2	840	17.9	0.67	7.328	19.3	46.39	62.4	383	1.62	13.3	5.6	390	787	73	1
0	0	ChB	67	0	138	4.4	805	14.3	0.58	7.409	21.5	9.64	47.9	197	0.9	13.4	1.5	256	308	215	1
0	0	FB	62	0	141	5.2	825	14.8	0.84	7.363	18	28.15	60.6	189	0.9	12.9	4.4	74	346	10	0
0	0	FB	60	0	145	4	2240	12.5	0.68	7.422	22.3	9.92	41.4	211	0.53	13.3	1.4	147	315	27	0
0	0	FB	22	0	141	4.5	500	11.6	1.04	7.405	27.2	11.38	53.5	277	0.86	12.9	1.7	114	194	19	1
0	0	EB	10	0	141	4.3	2200	18.4	0.74	7.374	16.5	16.23	49.5	201	1.44	13.8	3	101771	3845	1000	1
0	0	EB	17	0	141	3.4	685	10.6	0.77	7.43	21.7	24.29	46.1	300	0.57	15	1.5	359	221	525	0
0	0	CoB	20	0	142	4.7	960	14.4	0.92	7.296	17.6	17.16	34.1	194	0.54	13.6	2.5	1636	273	1000	1
0	0	FB	32	0	144	4.2	2730	14	0.83	7.402	22.1	8.85	46.5	250	0.62	12.3	2.7	184	178	22	0
0	0	EB	10	0	143	5.1	1425	18.1	1.42	7.338	15.1	12.69	53.6	188	1.12	12.4	7.6	2369	938	347	1
1	0	SB	23	0	140	3.8	405	26.2	0.82	7.416	18.4	12.87	40.7	219	0.78	13.1	3.4	107	248	97	0
0	0	EB	34	0	138	3.7	1430	11.5	0.63	7.402	22.6	16.27	45.5	219	1.09	14.1	1.9	51086	2658	1000	1
0	0	FB	37	1	140	4.3	620	9.2	0.76	7.391	19.7	19.29	56.9	217	0.47	13.1	2	288	260	63	0
1	0	FB	81	1	145	6.6	1050	14.1	1.18	7.263	14.4	26.13	68.4	219	0.93	12.6	5.3	283	791	67	0
0	0	CoB	5	0	139	4.5	5380	10.9	1.06	7.384	21.5	10.55	45.8	291	1.65	13.7	2	4588	478	1000	0
0	0	FB	65	0	137	5.5	350	9.2	0.68	7.341	16.7	24.37	60.5	336	0.61	12	2.4	493	478	81	0
0	0	FB	40	1	138	3.2	4430	19.8	0.73	7.308	19.7	22.57	46.7	241	1.06	12.5	2.4	188	293	67	1
1	0	FB	62	1	142	4.4	300	30.4	1.93	7.242	18.3	33.73	61.8	107	3.68	12.6	3.8	4440	1186	1000	1
0	0	EB	15	0	138	3.8	243	19.8	0.72	7.314	18.2	22.17	45.9	306	0.55	12.9	1.1	9864	293	1000	1
1	0	FB	61	1	135	6.5	200	15.8	0.91	7.239	18.1	19.51	52.5	192	1.86	13.9	5	739	487	291	0
0	1	FB	30	0	137	4.1	2555	14.2	0.48	7.399	17.5	8.36	38.9	209	0.36	13.6	2.4	1053	226	312	1
0	0	EB	25	0	136	4.2	1140	9.2	0.88	7.43	20.8	20.12	53	193	0.85	11.8	1.8	342	302	48	1
0	0	EB	11	0	140	4.6	1170	22.2	0.84	7.372	19.5	22	50.1	289	1.25	12.5	5.6	52150	1773	1000	1
0	0	EB	20	0	137	4.4	1370	6	0.46	7.419	21.6	13.56	46.3	278	1.05	14.8	2	18791	687	1000	1
0	0	EB	24	1	142	3.3	1450	12.3	0.9	7.343	22.6	25.15	46.7	222	0.44	13.1	2.7	23214	1647	1000	1
0	1	FB	40	1	138	3.7	50	11.1	0.76	7.454	15.6	10.91	48.7	307	0.49	12.4	4.7	73	267	21	0
1	0	FB	8	1	135	1.7	240	9.2	0.78	7.345	18.2	19.51	28.6	197	3.6	20.1	2.6	84	281	107	0
0	0	SB	55	0	138	4.5	630	20	0.87	7.336	21.8	18.15	46.7	262	0.58	13.3	2	334	363	257	0
0	0	SB	51	0	140	4.1	1370	16.1	0.87	7.373	21.1	20.57	47.6	259	0.79	14.1	2	850	363	795	0
0	0	SB	66	0	137	4.4	440	24	0.7	7.373	19.4	18.45	51.4	258	0.69	13.6	3	418	556	277	1
0	0	FB	25	0	136	4.6	1525	13.1	0.62	7.345	20.9	9.4	50	275	0.4	12.5	3.3	91	209	9	0
1	0	FB	60	1	142	3.7	565	16.9	1.25	7.096	10	25.4	58.7	177	1.71	14.8	6.7	8378	1476	1000	1
0	0	FB	14	1	139	4.1	670	12	0.64	7.386	19.8	17.8	45.2	306	0.37	13.3	1.2	180	284	39	0
0	0	FB	33	0	142	4	780	11.6	0.75	7.366	25.4	8.2	27	49	0.58	27.1	1.7	2466	267	1000	1
0	0	FB	53	1	140	5.9	2650	12.3	0.92	7.26	15.1	8.98	59	163	1.66	15.7	7.8	105	253	42	0
0	0	FB	6	1	139	4.4	2310	14.9	0.52	7.279	24.8	12.84	32.3	215	0.28	12.9	1.9	214	222	61	0
0	0	FB	31	0	141	4.6	1240	13.3	1	7.26	21.3	9.9	39.9	124	0.24	16.6	2.2	1088	282	709	0
0	0	FB	25	0	140	4.6	740	16.4	1.01	7.336	15.3	14.62	56.8	221	1.25	12.4	8.6	335	383	31	0
0	0	EB	20	0	130	3.8	610	16.8	0.89	7.417	18.9	17.64	45.2	202	0.49	13.4	1.8	6006	835	1000	1
0	0	FB	6	0	142	4.6	450	11.2	0.84	7.37	20.4	17.07	42.6	259	0.32	12.6	1.2	135	257	118	0
0	0	FB	20	1	141	4.9	470	10.3	1.4	7.361	16.8	11.83	47.7	207	0.72	12.4	4.1	61	237	24	0
0	0	FB	11	1	142	4.3	270	13.9	0.89	7.411	19.7	12.8	43.6	152	0.77	13.3	0.3	101	248	587	0
0	0	CoB	30	0	144	5.1	450	20.1	1.42	7.403	20.6	21	48.4	185	0.74	11.6	4.5	841	341	1000	1
0	0	FB	6	0	142	4.6	940	12.1	0.66	7.401	22.6	11.78	49.7	205	0.85	11.9	1.4	152	277	44	0
0	0	FB	16	1	140	4.5	140	24.6	0.83	7.356	15.4	20.37	51.8	164	0.71	15.3	4.6	873	559	192	1
0	0	FB	20	0	144	4.4	236	28.7	1.15	7.418	18.6	16.68	43.7	92	0.67	14.2	1.6	462	290	87	0
0	1	SB	14	0	142	4.6	2015	11.8	0.42	7.397	19.2	7.84	37.6	236	0.36	13.5	2.2	100	304	24	0
0	0	EB	12	0	142	4.6	1000	10.8	0.56	7.405	18.6	18.12	41.2	292	0.64	12.8	1.6	3074	339	941	0
0	0	ChB	10	1	139	3.8	1450	8.8	0.67	7.403	19.4	18.32	47.7	309	0.51	12.1	0.9	80	300	8	1
0	1	SB	1	1	140	4.5	1735	20.6	0.78	7.467	16.9	15.59	34.8	318	1.16	13.4	3.2	123	462	14	0
1	0	FB	75	1	142	6.3	200	36.8	1.28	7.407	13.9	29.13	62.3	304	1.1	13	6.8	264	348	294	0
0	0	FB	0	1	140	4.7	3920	17.7	1.03	7.352	20.6	10.48	39.3	219	0.34	12.6	5.6	126	159	85	0
0	0	FB	40	0	145	4.1	5000	12.6	0.58	7.367	19.4	14.92	47.5	216	0.46	12.3	2.1	300	281	33	0
0	0	FB	62	1	140	6.1	1580	14.3	0.92	7.276	17.7	19.57	53.9	257	0.9	12.9	5.3	324	451	330	0
1	0	SB	40	1	134	5.8	310	42.4	2.28	7.329	15.7	19.59	42.5	283	0.41	13.7	5.2	1694	407	1000	1
0	0	FB	69	0	135	6.2	765	34.6	2	7.32	13.5	13.54	58.8	76	0.82	16.7	4.7	137	257	123	1
1	0	FB	38	1	148	4	1030	12.4	0.51	7.221	14.3	29.33	35.9	377	0.72	13.6	7	326	353	101	0
0	0	CoB	60	0	137	5.2	1670	16.4	1.02	7.342	19.1	16.66	56	231	1.51	15	4.2	191	452	81	1
0	1	SB	30	0	136	3.5	1020	10.1	0.62	7.369	18.4	10.4	44.8	257	0.29	13.2	4.1	70	222	6	0
0	0	FB	52	0	145	6.4	1245	19.9	1.26	7.312	19.9	19.28	57.7	206	1.77	12.7	2.8	209	573	29	1
0	0	FB	27	0	144	5	1370	10.6	0.96	7.314	18.2	11.9	61.4	229	0.75	12	4.7	137	379	7	0
0	0	FB	25	0	130	6.3	1020	22.9	1.19	7.415	20.2	16.77	53.9	163	0.6	13.1	3.1	5166	477	604	0
0	0	FB	60	0	137	5.9	510	19	0.95	7.351	23	18.13	48.9	205	1.4	13.6	2.9	169	332	68	1
0	0	FB	49	0	143	4.4	890	21.4	1.02	7.355	23.1	15.3	52.6	185	0.95	12.5	3.9	172	310	30	1
0	0	FB	36	0	139	5	990	13.1	0.82	7.32	20.6	12.05	61.7	99	0.59	12.9	2.3	256	339	106	0
0	1	FB	10	0	146	3.1	335	17.1	0.72	7.367	22.5	15.75	36.9	197	1.33	12.8	2.6	204	341	223	0
0	0	FB	26	1	142	3.9	300	11.3	0.72	7.404	18.3	15.21	45.7	274	1.26	13.3	7.2	232	309	36	1
0	0	FB	45	1	143	6.6	1750	13.4	0.86	7.256	15.9	11.11	63.8	130	1.35	13.4	5.8	218	471	19	0
1	0	FB	68	1	142	4.7	290	26.9	1.69	7.313	15.7	27.9	51.3	216	2.16	14.6	3.2	22244	1325	1000	1
0	0	CoB	60	1	135	4.6	520	10.3	0.8	7.399	22.7	12.34	41.3	163	0.5	14.2	2.4	415	242	133	0
0	0	EB	21	0	141	3.6	785	20	0.82	7.388	22.1	7	50.1	230	0.62	13.6	1.5	4515	392	1000	1
0	0	FB	60	1	140	4.2	1870	11.8	0.83	7.321	13.4	14.34	55	212	1.53	12.2	9.6	192	512	102	1
0	0	FB	14	1	138	4.4	1260	14.2	1.11	7.3	20	14.75	50.4	239	0.96	12.2	4.4	517	327	808	1
1	0	FB	40	0	143	3.9	265	17.9	1.44	7.327	19.8	18.74	57.3	95	1.92	14.2	8.8	635	553	592	1
1	0	FB	15	1	137	6.1	600	32	1.86	7.338	15.7	46.45	52.3	163	0.6	12.1	3.9	89	226	259	0
1	0	FB	60	1	145	5.9	1400	13.8	2.52	7.113	12.2	4.64	33	50	0.63	22.1	11.6	1876	937	1000	1
0	0	FB	40	0	140	4.3	1320	16.5	0.7	7.324	24.3	15.12	52.7	302	0.54	12.8	1.4	121	188	276	0
0	1	FB	13	0	134	4.1	1550	9.9	0.44	7.377	23.6	9.56	41.4	137	1.2	13.3	1.5	6193	530	826	0
1	1	FB	80	1	146	4.3	860	17.3	0.98	7.279	17.2	10.47	54.6	259	0.49	12.3	4.8	352	544	1000	1
0	0	FB	40	1	142	3.7	440	12	1.01	7.334	18.2	10.5	59.1	273	1.04	12.4	8.9	194	455	213	1
0	0	FB	24	1	145	4.7	2980	9.6	1.2	7.043	17.2	23.06	53.3	252	0.39	14.3	9.8	222	617	136	1
0	0	EB	26	1	141	5	1550	15.5	1.01	7.31	14.6	14.33	50.4	150	2.51	13.5	6.2	91100	2940	1000	1
1	0	FB	75	1	139	5.5	350	18.5	1.19	7.293	8.5	29.94	60.3	129	0.45	15.6	7.6	231	409	213	1
0	0	EB	28	1	143	3.9	1050	11.1	0.86	7.333	14.3	23.95	52	311	0.35	11.8	3.9	1814	580	1000	1
0	0	FB	37	0	133	3.9	680	24.4	0.64	7.381	17.5	20.15	50.7	144	0.73	13	2.3	748	355	186	0
0	0	FB	30	0	138	4.2	3110	14	0.87	7.383	19.9	12.69	47.1	157	0.45	12.4	2.7	254	273	37	0
1	0	FB	20	1	143	5.7	2560	33.9	2.22	7.142	14.5	12.36	42.7	185	0.24	13.8	3.4	680	342	1000	0
1	1	FB	60	1	137	3.7	230	16.8	0.7	7.359	18.1	21.81	44.5	257	1.23	12.6	4.9	125	391	22	0
0	0	FB	36	0	143	3.6	315	17.6	0.77	7.41	16.6	14.93	49.8	249	4.13	12.8	3	130	470	24	1
1	0	FB	81	1	134	4.2	170	11.9	1.05	7.371	13.1	29.95	53.9	263	1.18	13.4	7.6	574	745	149	1
0	0	EB	14	0	136	3.7	1920	16.7	0.62	7.363	17.6	23.38	44	148	0.75	13.2	1.6	35336	1132	1000	0
1	0	FB	20	1	147	3.6	240	16.2	1.12	7.412	11.6	8.1	35.2	482	2.06	12.8	3	6878	732	888	1
0	1	SB	34	0	137	3.9	1745	17.4	0.49	7.412	18.1	5.23	46.4	85	0.6	14.3	4.3	178	245	116	0
0	0	FB	30	0	139	4.4	1310	18.6	0.57	7.352	23.6	10.08	42.7	126	1.08	13.4	1.1	145	199	97	0
0	1	SB	6	0	139	3.5	300	8	0.66	7.446	17.9	18.09	36.3	188	0.99	15.8	0.7	818	296	84	0
0	0	EB	8	0	138	3.8	660	20.1	0.85	7.424	22.6	8.65	49	193	1.09	12.1	1.3	453	215	1000	1
0	1	FB	32	0	139	4.3	385	21.9	0.89	7.359	17.8	26	42	203	1.51	13.6	4	770	764	1000	0
0	1	FB	2	1	140	4.1	2350	14.4	0.56	7.282	19.7	10.41	38	179	0.27	12.2	3.9	117	201	14	0
0	0	EB	20	0	139	3.9	950	9.6	0.76	7.382	19.2	4.25	41.7	87	1.47	12.7	1.6	8439	3345	1000	1
0	0	FB	23	1	135	3.9	1020	9.8	0.71	7.41	20.6	8.66	48.9	68	1.08	12.9	1.8	242	309	41	1
0	0	FB	25	1	138	4	1400	14.3	0.74	7.281	14.8	11.35	50.8	140	1.17	12.8	3.9	148	322	32	0
0	0	FB	21	0	139	4.2	675	12	0.61	7.431	20.9	15.95	45.4	250	0.57	12.1	1.6	297	319	109	0
0	0	EB	9	0	139	4	890	10.4	1.1	7.374	22.3	12.72	46.4	211	0.64	13.1	3.3	297	299	192	0
0	0	SB	37	0	133	3.7	220	14	0.82	7.399	17.1	17.59	48.8	344	0.46	12.4	3.7	250	288	28	0
1	0	FB	60	1	138	3.5	1380	15.6	0.98	7.353	16.3	23.74	55.7	212	1.21	13.9	5.4	321	476	207	0
0	0	FB	44	0	140	4.3	1890	12	0.88	7.391	18.4	14.77	55.2	209	0.73	14.1	2.5	234	356	84	1
0	0	FB	7	1	141	3.8	4000	12.6	0.7	7.268	20	18.56	43.5	194	0.62	12.9	3.6	100	260	66	1
0	0	EB	1	0	136	3.9	1250	12.7	0.77	7.435	20	16.56	47.1	198	1.16	12.7	2.1	766	300	305	0
0	0	FB	20	1	142	4.2	700	18.4	0.76	7.387	19	12.59	49.6	231	0.37	11.7	3.5	300	351	305	0
0	1	FB	1	1	142	3.7	2100	9.5	0.68	7.306	14.1	9.47	42.5	290	0.27	12.3	1	77	183	25	0
0	0	FB	15	0	141	3.8	1670	9	0.7	7.364	22.5	10.73	42.7	201	0.66	12.6	1.8	76	220	16	0
1	0	EB	40	1	141	4.7	900	22.7	0.98	7.308	16	14.43	54.8	96	0.79	13.5	5	76136	2927	1000	1
0	0	FB	25	0	139	4	1090	13	1	7.41	20.2	3.1	43.3	149	0.88	13.8	3.6	851	188	280	0
0	0	FB	27	0	135	3.6	670	18.4	0.63	7.373	24.1	9.25	33.2	105	5.12	16.3	1	50	277	39	0
0	0	FB	30	0	139	4.6	2485	18.2	0.81	7.383	18.6	14.3	53.8	259	0.41	12.1	1.7	170	325	32	0
0	1	FB	23	1	144	3.9	140	29	0.64	7.363	23.7	10.1	38.4	330	2.2	12.9	5.5	49	277	5	0
1	1	ChB	15	1	143	4	355	16.7	0.67	7.436	22.2	5.38	40.6	136	0.39	12.8	3.8	679	462	170	1
0	1	FB	25	0	143	4.1	720	7.9	0.5	7.385	19.3	9.7	40.7	255	0.45	12.2	1.2	197	292	48	0
0	1	FB	20	1	137	3.6	1610	12.4	0.53	7.476	18.3	8.21	38.8	199	0.55	11.5	2.9	177	239	58	0
0	0	EB	4	0	139	4.4	925	19.5	0.8	7.441	20.6	11.41	44.8	244	0.91	12	1.9	13913	467	1000	1
1	0	FB	61	1	143	4.5	940	17.5	1.04	7.208	16	8.11	55.3	118	1.75	16	7.2	1119	861	295	1
0	0	EB	3	0	143	4.1	450	21.7	0.8	7.411	17.3	14.35	45.3	190	1.26	12.8	1.1	1939	303	970	0
0	1	FB	28	0	142	4.1	275	26.4	0.82	7.356	14.8	25.64	52.1	301	1.16	12.5	3.3	103	424	62	1
0	0	FB	25	1	144	3.7	5230	13.2	0.68	7.378	23.5	12.97	45	205	0.65	12.8	2.8	208	294	47	0
1	0	FB	33	1	139	4.6	85	11.5	2.22	7.253	7.3	12.89	52.8	408	2.25	12.9	3.3	1154	589	1000	1
0	0	FB	10	1	141	3.9	410	7.8	0.99	7.36	16.3	6.54	48.9	288	0.74	12.5	2.6	822	340	58	0
0	1	FB	35	1	140	4.1	1850	12.7	0.69	7.31	17.2	14.11	43.3	324	0.41	12.4	3.9	70	207	10	0
0	0	FB	31	0	141	4.2	1800	11.7	0.84	7.401	16.4	15.31	46.1	325	0.31	12.4	3.4	115	346	22.31	1
0	0	SB	20	0	143	5.7	100	48.3	2.67	7.259	14.4	23.04	37.4	315	0.5	12	0.9	213	371	1000	0
0	1	FB	12	0	144	4.2	880	12.1	0.77	7.392	18	13.66	45.2	294	0.87	12.5	2.8	14988	716	1000	1
0	0	FB	22	1	142	3.8	2280	15.5	0.84	7.396	17.6	15.77	44	259	0.41	12.4	2.6	1069	296	494.1	0
0	0	EB	1	0	139	4	60	18.2	0.9	7.404	18	8.53	43.9	233	0.66	11.8	2.6	1152	238	657.1	0
0	1	FB	34	0	141	4.4	1300	15.3	0.54	7.417	17.1	18.12	39.5	248	0.89	11.6	2.2	99	307	38.76	0
0	0	FB	0	1	144	3.9	4700	10.5	0.58	7.388	14.3	13.57	44	285	0.26	12.3	4	80	216	33.91	0
0	0	SB	35	1	138	4.1	1400	16.4	0.74	7.408	19.5	16.53	50.7	219	1.4	12.9	4	258	613	60.41	0
0	0	FB	28	1	137	4.3	770	8.8	0.75	7.416	14.5	15.52	52	274	0.95	13.7	4.2	213	419	64.34	0
1	1	FB	80	1	141	4.1	5020	10.3	0.84	7.217	16.5	39.57	43.8	258	1.53	14.1	6.9	499	725	1924	1
0	1	FB	7	1	140	5.3	3140	17.9	0.53	7.399	19.8	8.47	37	196	0.36	12.3	2.2	227	230	220.5	0
0	0	FB	60	1	143	9.8	1370	13.1	1.11	7.407	25.9	5.98	44	114	0.94	14.7	2	1054	260	317.1	1
0	0	SB	10	1	155	5.4	2520	110.3	2.65	7.27	18.9	15.06	49.6	45	1.33	16.1	2.8	32180	1434	1000	1
0	0	FB	27	1	136	3.8	700	5	0.57	7.429	24.3	11.75	44.9	173	1.05	15	2.8	158	190	40.01	1
1	0	FB	60	0	132	4.1	970	7.6	0.86	7.388	17.4	6.38	51.9	83	1.26	15.8	2.4	476	209	285.5	0
1	0	FB	87	1	141	7.2	3240	16.7	1.4	7.07	9	20.44	55	69	3.43	21.6	9.5	199	768	442.1	1
0	0	FB	21	1	136	3.8	4080	20.4	0.65	7.412	21.7	10.01	44.6	198	1.38	12.8	1.5	133	289	53.97	0
0	0	EB	25	1	141	3.7	1290	16.2	1.01	7.365	20.3	17.53	42.8	194	0.77	13.6	1.8	1988	511	1000	1
0	0	FB	24	0	135	4.3	915	9	0.79	7.368	14.9	15.92	58.1	169	0.67	17.3	1.6	759	209	32	0
0	0	EB	20	0	138	3.9	720	16.1	0.84	7.341	17.9	24.34	47.5	178	1.28	12.6	1.5	1442	311	2654	1
0	0	EB	30	0	140	3	900	17.4	1.09	7.369	17.4	22.36	50.4	340	0.65	11.8	3.7	33882	1640	1000	1
[truncated: 10 more rows]
